# Supplementary material for: Modeling exercise using optogenetically contractible Drosophila larvae
Source: BMC Genomics. 2022 Aug 30;23:623. doi: 10.1186/s12864-022-08845-6 (PMC9425970; doi:10.1186/s12864-022-08845-6)
Supplement: Supplementary file 2 — Additional file 2: Supplementary Table 1. Identification of Differentially Expressed Genes (DEGs) in acute exercise compared to controls. List of differentially expressed genes in exercised body wall muscle compared to controls. [file 12864_2022_8845_MOESM2_ESM.xlsx]

## Sheet: List of DEGs
FBgn	Gene	baseMean	log2FoldChange	lfcSE	stat	pvalue	padj	Comment
FBgn0002564	Lsp1gamma	22160.4	9.41082	0.183334	51.3316	0	0	>2 fold change
FBgn0003996	w	923.503	7.29797	0.346296	21.0744	1.3662e-98	2.0214e-95	>2 fold change
FBgn0001230	Hsp68	11378.6	6.07056	0.112303	54.0554	0	0	>2 fold change
FBgn0013279	Hsp70Bc	191.335	5.57222	0.37628	14.8087	1.28729e-49	5.333e-47	>2 fold change
FBgn0051029	CG31029	151.245	5.48375	0.371217	14.7724	2.20807e-49	8.79576e-47	>2 fold change
FBgn0037410	Osi2	298.059	5.46557	0.26243	20.8268	2.47527e-96	3.20454e-93	>2 fold change
FBgn0001225	Hsp26	3774.23	5.28483	0.157394	33.577	3.63e-247	1.2532e-243	>2 fold change
FBgn0052581	sordd2	76.4541	4.96897	0.3886	12.7868	1.94189e-37	5.91535e-35	>2 fold change
FBgn0037126	CG14567	1143.78	4.79976	0.264586	18.1407	1.52153e-73	1.3132e-70	>2 fold change
FBgn0013276	Hsp70Ab	76.1054	4.67951	0.393609	11.8887	1.35448e-32	3.2624e-30	>2 fold change
FBgn0040609	CG3348	2201.26	4.63549	0.226556	20.4607	4.82354e-93	5.55083e-90	>2 fold change
FBgn0052475	mthl8	60.9942	4.60862	0.378823	12.1656	4.73741e-34	1.25809e-31	>2 fold change
FBgn0013278	Hsp70Bb	431.319	4.16275	0.424819	9.79888	1.13845e-22	1.31011e-20	>2 fold change
FBgn0040104	lectin-24A	113.58	4.11038	0.3649	11.2644	1.96676e-29	3.51203e-27	>2 fold change
FBgn0265371	lncRNA:CR44312	60.656	4.08294	0.347929	11.735	8.43509e-32	1.74724e-29	>2 fold change
FBgn0058298	CG40298	141.032	4.05947	0.26844	15.1224	1.15214e-51	4.97195e-49	>2 fold change
FBgn0052570	TwdlY	54.7778	3.85101	0.394917	9.75145	1.81848e-22	2.02516e-20	>2 fold change
FBgn0000639	Fbp1	62.3563	3.63801	0.420083	8.66023	4.70833e-18	3.63912e-16	>2 fold change
FBgn0063497	GstE3	2425.3	3.51809	0.151693	23.1921	5.46596e-119	1.41527e-115	>2 fold change
FBgn0051354	Hsp70Bbb	36.1733	3.4953	0.417775	8.36645	5.93785e-17	4.36158e-15	>2 fold change
FBgn0033204	CG2065	398.285	3.4556	0.16302	21.1974	1.00978e-99	1.74305e-96	>2 fold change
FBgn0010041	GstD5	255.563	3.40319	0.192041	17.7211	2.87972e-70	2.29425e-67	>2 fold change
FBgn0050054	CG30054	59.1364	3.38837	0.32548	10.4104	2.22347e-25	3.1984e-23	>2 fold change
FBgn0050457	CG30457	9602.21	3.36644	0.165741	20.3115	1.01698e-91	1.05328e-88	>2 fold change
FBgn0034122	CG15711	22.5851	3.34272	0.426004	7.8467	4.27139e-15	2.60228e-13	>2 fold change
FBgn0039098	GILT3	332.367	3.33946	0.1952	17.1079	1.29573e-65	7.89404e-63	>2 fold change
FBgn0033464	CG1441	471.906	3.32941	0.284959	11.6838	1.54253e-31	3.13254e-29	>2 fold change
FBgn0085483	CG34454	1638	3.30558	0.196751	16.8008	2.40621e-63	1.38451e-60	>2 fold change
FBgn0036410	CG8100	46.2993	3.28552	0.359387	9.14199	6.13141e-20	5.773e-18	>2 fold change
FBgn0036601	CG13063	69.9887	3.18988	0.317236	10.0552	8.71292e-24	1.08723e-21	>2 fold change
FBgn0001224	Hsp23	1785.38	3.15842	0.38744	8.15202	3.57903e-16	2.45483e-14	>2 fold change
FBgn0034899	CG13560	2079.3	3.12666	0.430659	7.26016	3.86633e-13	1.77184e-11	>2 fold change
FBgn0036381	CG8745	756.123	3.06441	0.42453	7.21836	5.26195e-13	2.36948e-11	>2 fold change
FBgn0038290	CG6912	96.1934	3.06243	0.319242	9.59282	8.57134e-22	9.44397e-20	>2 fold change
FBgn0026602	Adk3	871.693	2.8857	0.24359	11.8465	2.24248e-32	5.1612e-30	>2 fold change
FBgn0030443	CG12715	34.533	2.85422	0.435029	6.56098	5.34556e-11	1.89602e-09	>2 fold change
FBgn0010052	Jhe	79.5092	2.85401	0.312004	9.14734	5.83537e-20	5.54467e-18	>2 fold change
FBgn0263741	CG43666	97.0359	2.84424	0.275341	10.3299	5.16135e-25	7.32275e-23	>2 fold change
FBgn0039495	CG5909	276.332	2.80509	0.321989	8.71175	2.9922e-18	2.36567e-16	>2 fold change
FBgn0267160	asRNA:CR45600	17.4268	2.77522	0.428342	6.47899	9.23394e-11	3.16675e-09	>2 fold change
FBgn0259977	Tdc1	1275.51	2.73518	0.388461	7.04106	1.90785e-12	8.13152e-11	>2 fold change
FBgn0030588	CG9521	1520.74	2.72783	0.25418	10.7319	7.21062e-27	1.09824e-24	>2 fold change
FBgn0039629	CG11842	76.6972	2.72547	0.312547	8.72019	2.77723e-18	2.2126e-16	>2 fold change
FBgn0034551	CG15225	240.766	2.66277	0.306445	8.68922	3.64924e-18	2.86327e-16	>2 fold change
FBgn0260874	Ir76a	15.302	2.65267	0.423849	6.25853	3.88623e-10	1.216e-08	>2 fold change
FBgn0036324	CG12520	36.8096	2.64924	0.357072	7.41934	1.17704e-13	5.83282e-12	>2 fold change
FBgn0034639	CG15673	432.732	2.64372	0.417306	6.33521	2.37025e-10	7.6955e-09	>2 fold change
FBgn0263106	DnaJ-1	2040.32	2.62968	0.417758	6.29475	3.07896e-10	9.72219e-09	>2 fold change
FBgn0036648	CG4098	59.7692	2.58517	0.28947	8.9307	4.23306e-19	3.74716e-17	>2 fold change
FBgn0033362	CG8172	86.8299	2.5714	0.272344	9.44172	3.66697e-21	3.76028e-19	>2 fold change
FBgn0039151	CG13607	28.4614	2.57045	0.429391	5.98627	2.14703e-09	6.05906e-08	>2 fold change
FBgn0259896	NimC1	297.459	2.55813	0.244616	10.4577	1.35031e-25	1.96975e-23	>2 fold change
FBgn0002939	ninaD	12.0615	2.53976	0.434334	5.84748	4.99084e-09	1.32879e-07	>2 fold change
FBgn0037151	CG7130	157.118	2.53071	0.232829	10.8694	1.61266e-27	2.53066e-25	>2 fold change
FBgn0030859	CG12990	23.4972	2.52849	0.435423	5.80697	6.36149e-09	1.668e-07	>2 fold change
FBgn0038952	CG7069	140.857	2.48903	0.35942	6.92512	4.35608e-12	1.74193e-10	>2 fold change
FBgn0265877	CG44666	25.505	2.48144	0.379307	6.54204	6.06866e-11	2.14516e-09	>2 fold change
FBgn0046114	Gclm	680.586	2.4812	0.140114	17.7084	3.61042e-70	2.67094e-67	>2 fold change
FBgn0033154	CG1850	50.59	2.47394	0.362919	6.81679	9.30977e-12	3.58443e-10	>2 fold change
FBgn0031801	CG9498	329.064	2.47019	0.281311	8.78099	1.62045e-18	1.34264e-16	>2 fold change
FBgn0265919	lncRNA:CR44708	18.5814	2.42632	0.421817	5.75207	8.81554e-09	2.24331e-07	>2 fold change
FBgn0010040	GstD4	169.155	2.39617	0.270098	8.87148	7.21795e-19	6.12757e-17	>2 fold change
FBgn0263337	lncRNA:CR43418	28.021	2.38785	0.413006	5.78163	7.39799e-09	1.90694e-07	>2 fold change
FBgn0038944	CG5388	16.1285	2.37569	0.438186	5.42164	5.90557e-08	1.30972e-06	>2 fold change
FBgn0030904	upd2	44.0073	2.36661	0.424518	5.57482	2.47788e-08	5.91322e-07	>2 fold change
FBgn0034352	Dnaaf3	11.7581	2.35988	0.438391	5.38306	7.32316e-08	1.57615e-06	>2 fold change
FBgn0085465	CG34436	19.1326	2.33297	0.41634	5.60351	2.1005e-08	5.05927e-07	>2 fold change
FBgn0052074	CG32074	128.041	2.31682	0.280311	8.26519	1.39475e-16	9.96238e-15	>2 fold change
FBgn0038412	Zip89B	615.894	2.25671	0.206358	10.9359	7.76702e-28	1.25692e-25	>2 fold change
FBgn0041182	Tep2	6141.44	2.24889	0.158811	14.1608	1.60112e-45	5.7182e-43	>2 fold change
FBgn0267954	lncRNA:CR46234	33.7215	2.24178	0.360825	6.21293	5.20047e-10	1.60301e-08	>2 fold change
FBgn0085736	CG40472	34.8608	2.22613	0.352467	6.31587	2.68647e-10	8.69494e-09	>2 fold change
FBgn0010042	GstD6	117.039	2.20091	0.30151	7.29963	2.88554e-13	1.34016e-11	>2 fold change
FBgn0005660	Ets21C	180.056	2.19731	0.289805	7.58203	3.4019e-14	1.80684e-12	>2 fold change
FBgn0042173	CG18853	14.9813	2.19135	0.425951	5.14461	2.68071e-07	5.28841e-06	>2 fold change
FBgn0040319	Gclc	2137.64	2.16969	0.13346	16.2572	1.98472e-59	9.78846e-57	>2 fold change
FBgn0038942	CG13862	82.5639	2.16211	0.245832	8.79507	1.42959e-18	1.19405e-16	>2 fold change
FBgn0032726	CG10621	190.514	2.14952	0.28261	7.60596	2.82806e-14	1.53352e-12	>2 fold change
FBgn0033363	CG13744	25.2823	2.13462	0.394313	5.41352	6.17983e-08	1.35891e-06	>2 fold change
FBgn0031756	CG13992	16.5805	2.12779	0.423307	5.0266	4.99247e-07	9.20054e-06	>2 fold change
FBgn0032116	Mco1	137.225	2.12501	0.29501	7.20316	5.88333e-13	2.61518e-11	>2 fold change
FBgn0051268	CG31268	17.8784	2.10886	0.414819	5.0838	3.69956e-07	7.03053e-06	>2 fold change
FBgn0243512	puc	1398.89	2.10785	0.179134	11.7669	5.78236e-32	1.24766e-29	>2 fold change
FBgn0004583	ex	1113.78	2.10489	0.164168	12.8216	1.24163e-37	3.89684e-35	>2 fold change
FBgn0039644	rdog	1473.02	2.10315	0.417308	5.03981	4.66001e-07	8.66495e-06	>2 fold change
FBgn0013953	Esp	402.218	2.10305	0.424083	4.95906	7.08358e-07	1.27148e-05	>2 fold change
FBgn0034861	CG9815	181.972	2.08665	0.270013	7.72794	1.09303e-14	6.25445e-13	>2 fold change
FBgn0052103	SCaMC	2159.37	2.06703	0.257971	8.01264	1.1227e-15	7.2674e-14	>2 fold change
FBgn0033443	CG1698	1240.53	2.06698	0.111883	18.4746	3.30947e-76	3.11602e-73	>2 fold change
FBgn0036602	CG13042	8.4128	2.0585	0.438398	4.6955	2.65955e-06	4.17981e-05	>2 fold change
FBgn0032878	CG9316	9.14684	2.04196	0.438367	4.65811	3.1913e-06	4.91119e-05	>2 fold change
FBgn0036194	Dph1	820.993	2.03883	0.422287	4.82807	1.37862e-06	2.30668e-05	>2 fold change
FBgn0265533	CR44383	9.54846	2.03849	0.43676	4.66729	3.05199e-06	4.72488e-05	>2 fold change
FBgn0011676	Nos	54.3975	2.03758	0.329215	6.18922	6.04632e-10	1.83104e-08	>2 fold change
FBgn0030653	CG7860	556.353	2.03663	0.167205	12.1804	3.95254e-34	1.07728e-31	>2 fold change
FBgn0001233	Hsp83	22873.2	2.02542	0.218112	9.28613	1.59998e-20	1.60884e-18	>2 fold change
FBgn0037819	Phyhd1	2136.54	2.01813	0.217474	9.27987	1.69682e-20	1.6898e-18	>2 fold change
FBgn0038943	CG5391	5220	2.01468	0.438361	4.59594	4.30796e-06	6.41056e-05	>2 fold change
FBgn0036101	NijA	1345.82	2.00981	0.170205	11.8082	3.54182e-32	7.97449e-30	>2 fold change
FBgn0039510	CG3339	18.281	2.00864	0.434757	4.62014	3.83474e-06	5.81281e-05	>2 fold change
FBgn0013308	Odc2	28.0457	2.00363	0.404241	4.95651	7.17691e-07	1.28379e-05	>2 fold change
FBgn0036360	CG10713	25.891	1.99399	0.365901	5.44952	5.05062e-08	1.13964e-06	>2 fold change
FBgn0262679	CG43149	7.67994	1.99121	0.436788	4.55876	5.14554e-06	7.45348e-05	>2 fold change
FBgn0033101	CG9436	1372.45	1.9842	0.200998	9.87172	5.52121e-23	6.57278e-21	>2 fold change
FBgn0085390	Dgk	708.564	1.96943	0.164008	12.0081	3.22053e-33	8.33875e-31	>2 fold change
FBgn0035708	axed	707.66	1.95788	0.280706	6.97482	3.06255e-12	1.24388e-10	>2 fold change
FBgn0086708	stv	8419.52	1.95703	0.117925	16.5955	7.50766e-62	4.09247e-59	>2 fold change
FBgn0038009	CG17738	8215.93	1.94714	0.388525	5.01162	5.39751e-07	9.9293e-06	>2 fold change
FBgn0034126	jtb	19.1848	1.93264	0.398969	4.8441	1.27187e-06	2.1454e-05	>2 fold change
FBgn0029896	CG3168	2093.08	1.91857	0.162946	11.7743	5.2952e-32	1.16686e-29	>2 fold change
FBgn0029898	CG14439	2232.83	1.91657	0.130203	14.7199	4.80492e-49	1.84313e-46	>2 fold change
FBgn0050334	CG30334	26.9927	1.90754	0.40428	4.71836	2.37755e-06	3.75943e-05	>2 fold change
FBgn0032805	CG10337	532.013	1.9039	0.166052	11.4657	1.9612e-30	3.69311e-28	>2 fold change
FBgn0262107	asRNA:CR42860	134.158	1.9003	0.26418	7.19318	6.32976e-13	2.8016e-11	>2 fold change
FBgn0033153	Gadd45	1252.93	1.89827	0.266261	7.12936	1.00835e-12	4.38801e-11	>2 fold change
FBgn0030310	PGRP-SA	1178.21	1.89133	0.250299	7.5563	4.14683e-14	2.14744e-12	>2 fold change
FBgn0085482	CG34453	53.3343	1.89087	0.336251	5.62338	1.87255e-08	4.56329e-07	>2 fold change
FBgn0052010	CR32010	7.85852	1.87633	0.438354	4.2804	1.86559e-05	0.000239152	>2 fold change
FBgn0262530	CG43084	51.9672	1.87573	0.430137	4.36077	1.29607e-05	0.000170998	>2 fold change
FBgn0040799	CG13051	15.9441	1.87153	0.41147	4.54841	5.40526e-06	7.79697e-05	>2 fold change
FBgn0031973	Spn28Dc	1242.16	1.8619	0.35442	5.25337	1.49345e-07	3.04481e-06	>2 fold change
FBgn0052121	CG32121	259.3	1.85496	0.245402	7.55888	4.06565e-14	2.11597e-12	>2 fold change
FBgn0039009	CG13842	25.5098	1.85383	0.438042	4.23209	2.31532e-05	0.000290311	>2 fold change
FBgn0053110	CG33110	440.483	1.83169	0.290346	6.30867	2.8145e-10	8.95704e-09	>2 fold change
FBgn0004635	rho	801.762	1.82685	0.182758	9.99596	1.58737e-23	1.93416e-21	>2 fold change
FBgn0063493	GstE7	336.029	1.81816	0.207143	8.7773	1.67448e-18	1.3764e-16	>2 fold change
FBgn0033592	CG13215	27.1774	1.8119	0.394663	4.59101	4.41107e-06	6.53584e-05	>2 fold change
FBgn0036612	CG4998	213.555	1.80019	0.244079	7.37542	1.6383e-13	8.00371e-12	>2 fold change
FBgn0035799	CG14838	8.90149	1.79816	0.436436	4.1201	3.7871e-05	0.000450839	>2 fold change
FBgn0052457	CG32457	10.7982	1.79801	0.436271	4.12131	3.76717e-05	0.0004495	>2 fold change
FBgn0045479	Gr64a	7.75652	1.79629	0.432737	4.151	3.31021e-05	0.00040145	>2 fold change
FBgn0028990	Spn27A	4794.32	1.79236	0.193578	9.25911	2.06138e-20	2.03331e-18	>2 fold change
FBgn0050484	CG30484	8.15368	1.78655	0.438137	4.07761	4.55005e-05	0.000530685	>2 fold change
FBgn0040305	MTF-1	643.102	1.78294	0.148603	11.998	3.64025e-33	9.19563e-31	>2 fold change
FBgn0036789	AstC-R2	33.775	1.77635	0.359165	4.94578	7.58408e-07	1.34041e-05	>2 fold change
FBgn0034094	Tsf3	1005.26	1.76996	0.241994	7.31405	2.59214e-13	1.20931e-11	>2 fold change
FBgn0263999	CG43742	12.5986	1.76888	0.434017	4.07559	4.58975e-05	0.000534714	>2 fold change
FBgn0032835	CG16772	59.1453	1.76821	0.341337	5.18024	2.21602e-07	4.43933e-06	>2 fold change
FBgn0262035	CG42846	175.201	1.76782	0.296743	5.95743	2.5624e-09	7.11496e-08	>2 fold change
FBgn0262613	CG43139	108.605	1.76477	0.371801	4.74655	2.06915e-06	3.31736e-05	>2 fold change
FBgn0033978	Cyp6a23	1780.97	1.75919	0.438313	4.01356	5.98106e-05	0.000677004	>2 fold change
FBgn0047095	CG33939	177.262	1.75617	0.1795	9.78367	1.32318e-22	1.48959e-20	>2 fold change
FBgn0015034	Cyp4e1	82.4427	1.7541	0.259301	6.76473	1.33556e-11	5.04831e-10	>2 fold change
FBgn0001226	Hsp27	1353.37	1.74414	0.387253	4.50387	6.67265e-06	9.44108e-05	>2 fold change
FBgn0086265	psd	10.1014	1.73889	0.436815	3.98083	6.86749e-05	0.000755862	>2 fold change
FBgn0030028	Corp	152.511	1.73701	0.253749	6.8454	7.62609e-12	2.9805e-10	>2 fold change
FBgn0032451	spict	402.018	1.72979	0.145764	11.8671	1.75513e-32	4.13134e-30	>2 fold change
FBgn0013277	Hsp70Ba	67.5344	1.72914	0.425287	4.06583	4.78624e-05	0.000553249	>2 fold change
FBgn0039752	CG15530	96.1278	1.72731	0.226595	7.6229	2.4804e-14	1.35208e-12	>2 fold change
FBgn0264479	lncRNA:CR43887	24.884	1.72229	0.400371	4.30172	1.69474e-05	0.000219131	>2 fold change
FBgn0038638	CG7702	487.311	1.71931	0.283947	6.05503	1.40396e-09	4.06167e-08	>2 fold change
FBgn0036781	CG13699	79.6922	1.71588	0.281393	6.09781	1.07531e-09	3.16392e-08	>2 fold change
FBgn0033926	Arc1	20751	1.7102	0.180458	9.47698	2.61756e-21	2.73839e-19	>2 fold change
FBgn0039114	Lsd-1	145.36	1.70542	0.285596	5.97144	2.35167e-09	6.60062e-08	>2 fold change
FBgn0033110	CG9447	24.6684	1.70523	0.37458	4.55237	5.30451e-06	7.67302e-05	>2 fold change
FBgn0033289	CG2121	2407.78	1.7019	0.226245	7.5224	5.37796e-14	2.7574e-12	>2 fold change
FBgn0035049	Mmp1	1412.46	1.69983	0.240399	7.07086	1.53975e-12	6.64467e-11	>2 fold change
FBgn0025595	AkhR	33.6333	1.69918	0.39312	4.3223	1.54409e-05	0.000201921	>2 fold change
FBgn0263113	Cc2d2a	23.884	1.69334	0.425315	3.98137	6.85185e-05	0.000754943	>2 fold change
FBgn0010043	GstD7	567.166	1.68678	0.428741	3.93427	8.34513e-05	0.000904084	>2 fold change
FBgn0034605	Ugt49C1	95.1349	1.68012	0.286945	5.8552	4.7644e-09	1.27506e-07	>2 fold change
FBgn0036468	CG13461	44.4287	1.67656	0.330326	5.07546	3.86552e-07	7.29239e-06	>2 fold change
FBgn0036463	Reck	253.472	1.67603	0.218909	7.65627	1.91418e-14	1.06587e-12	>2 fold change
FBgn0036364	CG14109	1094.34	1.67195	0.217586	7.68412	1.54052e-14	8.67126e-13	>2 fold change
FBgn0033574	Spn47C	237.061	1.66934	0.169981	9.82077	9.16379e-23	1.0664e-20	>2 fold change
FBgn0036772	CG5290	329.306	1.66698	0.16534	10.0821	6.62698e-24	8.68805e-22	>2 fold change
FBgn0034198	CG11400	21.0405	1.64573	0.40211	4.09274	4.26309e-05	0.000501168	>2 fold change
FBgn0037424	Osi15	16.9896	1.64473	0.405486	4.05619	4.98797e-05	0.000571464	>2 fold change
FBgn0032520	CG10859	7.61873	1.64208	0.437576	3.75267	0.000174962	0.00173904	>2 fold change
FBgn0038309	Amt	9.88259	1.6409	0.436198	3.76183	0.000168674	0.00168462	>2 fold change
FBgn0002576	lz	80.5633	1.63385	0.264031	6.1881	6.08942e-10	1.83872e-08	>2 fold change
FBgn0031757	Ucp4C	6.03358	1.62588	0.434288	3.74378	0.000181276	0.00179319	>2 fold change
FBgn0038740	CG4562	52.4343	1.62042	0.27557	5.88023	4.09687e-09	1.10498e-07	>2 fold change
FBgn0033928	Arc2	689.322	1.62006	0.212225	7.63367	2.28168e-14	1.25034e-12	>2 fold change
FBgn0035344	Cyp4d20	178.684	1.61631	0.197601	8.17965	2.8468e-16	1.97881e-14	>2 fold change
FBgn0085194	CG34165	674.627	1.61084	0.123554	13.0376	7.48014e-39	2.42099e-36	>2 fold change
FBgn0040099	lectin-28C	61.1899	1.59758	0.320857	4.9791	6.38806e-07	1.16307e-05	>2 fold change
FBgn0040843	CG15213	62.7231	1.59289	0.344788	4.61992	3.83891e-06	5.81281e-05	>2 fold change
FBgn0034049	bdg	1539.16	1.59101	0.16993	9.36275	7.7687e-21	7.88828e-19	>2 fold change
FBgn0004783	Ccp84Aa	365.567	1.5795	0.306901	5.14661	2.65239e-07	5.25254e-06	>2 fold change
FBgn0037167	CG11425	20.8555	1.57817	0.404041	3.90597	9.38492e-05	0.00100517	>2 fold change
FBgn0266633	asRNA:CR45140	8.38994	1.57287	0.429691	3.66046	0.000251763	0.00239002	>2 fold change
FBgn0034159	CG15615	7.83404	1.56455	0.4384	3.56878	0.000358646	0.00323281	>2 fold change
FBgn0263981	asRNA:CR43730	28.1741	1.5595	0.406923	3.83242	0.00012689	0.00131027	>2 fold change
FBgn0262003	CG42821	1347.52	1.55911	0.130369	11.9592	5.81095e-33	1.43295e-30	>2 fold change
FBgn0034602	Lapsyn	58.8637	1.55459	0.288959	5.37996	7.45028e-08	1.59427e-06	>2 fold change
FBgn0050458	CG30458	58.497	1.55277	0.29032	5.34847	8.87018e-08	1.8787e-06	>2 fold change
FBgn0036939	CG7365	402.994	1.54839	0.243072	6.37007	1.88937e-10	6.2319e-09	>2 fold change
FBgn0037811	CG12592	5.61514	1.54023	0.425514	3.61969	0.000294961	0.00272517	>2 fold change
FBgn0040827	CG13315	32.0208	1.53919	0.414968	3.70918	0.00020793	0.00201265	>2 fold change
FBgn0038727	CG7432	291.882	1.53372	0.181841	8.43443	3.32816e-17	2.49781e-15	>2 fold change
FBgn0037131	CG14564	5.21688	1.53183	0.425613	3.59911	0.000319308	0.00292921	>2 fold change
FBgn0039010	CG4907	11.3021	1.52332	0.437293	3.48354	0.000494837	0.00427442	>2 fold change
FBgn0051683	CG31683	9.18378	1.5219	0.437379	3.47958	0.000502196	0.00432715	>2 fold change
FBgn0033980	Cyp6a20	208.682	1.51873	0.338489	4.48679	7.23027e-06	0.000101339	>2 fold change
FBgn0031741	CG11034	14.3213	1.51574	0.422085	3.59107	0.000329318	0.00300772	>2 fold change
FBgn0037906	PGRP-LB	308.326	1.51524	0.333517	4.54321	5.54027e-06	7.94745e-05	>2 fold change
FBgn0001234	lncRNA:Hsromega	2164.01	1.51135	0.186825	8.08965	5.98345e-16	4.02407e-14	>2 fold change
FBgn0028978	trbl	2140.39	1.50769	0.132924	11.3425	8.07594e-30	1.46741e-27	>2 fold change
FBgn0039152	Root	99.5057	1.4946	0.349872	4.27186	1.9385e-05	0.000246647	>2 fold change
FBgn0044826	Pak3	1590.75	1.4907	0.148227	10.0569	8.56736e-24	1.0821e-21	>2 fold change
FBgn0034394	CG15096	720.403	1.49018	0.429566	3.46904	0.000522328	0.00446349	>2 fold change
FBgn0030975	SdhBL	59.325	1.48729	0.297564	4.99822	5.78618e-07	1.06254e-05	>2 fold change
FBgn0031196	Cluap1	10.9242	1.48718	0.428912	3.46733	0.000525661	0.00447798	>2 fold change
FBgn0010241	Mdr50	9.90183	1.48087	0.437192	3.38722	0.000706037	0.00575328	>2 fold change
FBgn0034493	CG8908	27.929	1.46632	0.418216	3.50612	0.000454687	0.00397417	>2 fold change
FBgn0035231	Pcyt2	113.39	1.46476	0.31913	4.58985	4.43572e-06	6.56297e-05	>2 fold change
FBgn0038455	CG14907	324.935	1.46372	0.226249	6.46951	9.83244e-11	3.36088e-09	>2 fold change
FBgn0032482	Pect	1573.92	1.45904	0.185254	7.87592	3.3824e-15	2.08521e-13	>2 fold change
FBgn0053493	CG33493	42.9043	1.45894	0.389994	3.74094	0.000183336	0.00181184	>2 fold change
FBgn0030587	CG9522	20.4436	1.45069	0.437803	3.31357	0.000921119	0.00724926	>2 fold change
FBgn0053483	CG33483	13.6833	1.45001	0.40563	3.57471	0.000350619	0.00317765	>2 fold change
FBgn0033033	scaf	28823.5	1.44997	0.142496	10.1755	2.55124e-24	3.47674e-22	>2 fold change
FBgn0003943	Ubi-p63E	7490.26	1.44575	0.129292	11.1821	4.9884e-29	8.75676e-27	>2 fold change
FBgn0037807	CG6293	78.2552	1.44387	0.25941	5.56598	2.60689e-08	6.19255e-07	>2 fold change
FBgn0042711	Hex-t1	5.32779	1.44089	0.428888	3.35959	0.000780572	0.00630116	>2 fold change
FBgn0030980	CG7406	20.9916	1.44017	0.387013	3.72124	0.000198245	0.00193335	>2 fold change
FBgn0002732	E(spl)malpha-BFM	47.7525	1.42502	0.351746	4.05127	5.09414e-05	0.000582983	>2 fold change
FBgn0002869	MtnB	9.72142	1.41918	0.431902	3.28589	0.00101661	0.00791058	>2 fold change
FBgn0035453	CG10357	12.6708	1.41623	0.436112	3.24741	0.00116461	0.00883005	>2 fold change
FBgn0039264	CG11786	8.33591	1.4079	0.435845	3.23028	0.00123669	0.00928134	>2 fold change
FBgn0003499	sr	786.498	1.39965	0.114752	12.1972	3.21606e-34	9.00236e-32	>2 fold change
FBgn0266816	lncRNA:CR45278	60.5052	1.39414	0.351871	3.96207	7.43017e-05	0.00081347	>2 fold change
FBgn0036287	CG10663	141.286	1.39262	0.305206	4.56288	5.04575e-06	7.33972e-05	>2 fold change
FBgn0035432	ZnT63C	936.349	1.391	0.180612	7.70156	1.34413e-14	7.6072e-13	>2 fold change
FBgn0283427	FASN1	5835.96	1.38993	0.342068	4.06331	4.83822e-05	0.000556154	>2 fold change
FBgn0035290	dsb	16.8426	1.38893	0.394999	3.51629	0.000437627	0.00385089	>2 fold change
FBgn0030073	CG10962	143.798	1.38818	0.32214	4.30923	1.63821e-05	0.000212886	>2 fold change
FBgn0030161	CG15249	23.9953	1.38632	0.377795	3.66949	0.000243033	0.00231563	>2 fold change
FBgn0027865	Tsp96F	2341.91	1.38466	0.138346	10.0086	1.39682e-23	1.72224e-21	>2 fold change
FBgn0032685	CG10211	15123.9	1.38135	0.164416	8.40155	4.40613e-17	3.25959e-15	>2 fold change
FBgn0035589	CHMP2B	345.015	1.38092	0.184577	7.48154	7.34582e-14	3.72944e-12	>2 fold change
FBgn0034470	Obp56d	3086.27	1.37379	0.136427	10.0698	7.51405e-24	9.72787e-22	>2 fold change
FBgn0030607	dob	28.8244	1.37137	0.347135	3.95054	7.79745e-05	0.000850982	>2 fold change
FBgn0032139	CG13116	49.0174	1.36538	0.410526	3.32592	0.00088126	0.00698333	>2 fold change
FBgn0039170	CG13609	10.7384	1.36136	0.424716	3.20535	0.001349	0.00996549	>2 fold change
FBgn0005659	Ets98B	629.596	1.36085	0.268828	5.06215	4.14547e-07	7.76395e-06	>2 fold change
FBgn0037203	slif	431.599	1.36067	0.134791	10.0947	5.83369e-24	7.74609e-22	>2 fold change
FBgn0031693	Cyp4ac1	174.527	1.36058	0.2488	5.46857	4.53693e-08	1.04652e-06	>2 fold change
FBgn0039440	TwdlJ	7.57299	1.35982	0.438088	3.104	0.00190926	0.013307	>2 fold change
FBgn0037012	Rcd2	257.543	1.35391	0.241492	5.60646	2.06511e-08	4.98564e-07	>2 fold change
FBgn0287454	Pa1	307.66	1.35334	0.202791	6.67358	2.49632e-11	9.2668e-10	>2 fold change
FBgn0051810	CG31810	7.97342	1.33984	0.434961	3.08036	0.0020675	0.0142374	>2 fold change
FBgn0026718	Agpat2	49.6618	1.33923	0.294682	4.54467	5.50207e-06	7.90492e-05	>2 fold change
FBgn0037099	CG7173	54.5996	1.33331	0.284332	4.68927	2.74185e-06	4.28963e-05	>2 fold change
FBgn0031037	CG14207	16985.6	1.33309	0.173829	7.66901	1.73325e-14	9.70337e-13	>2 fold change
FBgn0040349	CG3699	19.7069	1.3303	0.394392	3.37305	0.000743415	0.00601998	>2 fold change
FBgn0034647	pirk	67.5833	1.33002	0.413741	3.21461	0.00130622	0.0097118	>2 fold change
FBgn0040089	meso18E	485.031	1.32814	0.190099	6.98653	2.81773e-12	1.16268e-10	>2 fold change
FBgn0086347	Myo31DF	3004.05	1.32459	0.199132	6.65181	2.89507e-11	1.05951e-09	>2 fold change
FBgn0001229	Hsp67Bc	108.463	1.32374	0.427311	3.09783	0.00194945	0.0135416	>2 fold change
FBgn0267920	CR46201	74.8198	1.32264	0.244748	5.40408	6.51425e-08	1.42338e-06	>2 fold change
FBgn0036485	FucTA	26.9838	1.32059	0.360949	3.65866	0.000253537	0.00240466	>2 fold change
FBgn0038981	CG5346	1060.3	1.31998	0.257091	5.13429	2.83215e-07	5.52402e-06	>2 fold change
FBgn0266211	CR44906	8.30479	1.31858	0.438204	3.00907	0.00262051	0.0173867	>2 fold change
FBgn0002573	sens	25.2112	1.31614	0.411348	3.19957	0.00137634	0.0101331	>2 fold change
FBgn0036372	Abp1	733.221	1.31234	0.111602	11.759	6.34567e-32	1.34127e-29	>2 fold change
FBgn0040842	CG15212	15.8654	1.31193	0.43831	2.99315	0.0027611	0.018208	>2 fold change
FBgn0042206	GstD10	1345.42	1.31157	0.163347	8.02932	9.80125e-16	6.42478e-14	>2 fold change
FBgn0031538	CG3246	67.5162	1.30911	0.3642	3.59448	0.000325039	0.00297125	>2 fold change
FBgn0030052	CG12065	2356	1.30724	0.149422	8.74863	2.15951e-18	1.74735e-16	>2 fold change
FBgn0033190	Gpo2	11.474	1.30694	0.434046	3.01107	0.00260333	0.017306	>2 fold change
FBgn0040212	Gnpat	260.78	1.30677	0.242571	5.38717	7.15772e-08	1.55089e-06	>2 fold change
FBgn0010246	Myo61F	1537.44	1.30464	0.117761	11.0787	1.59174e-28	2.74761e-26	>2 fold change
FBgn0032147	IP3K1	102.758	1.30315	0.239514	5.44079	5.30449e-08	1.19173e-06	>2 fold change
FBgn0000395	cv-2	634.082	1.30065	0.399521	3.25552	0.00113183	0.00861306	>2 fold change
FBgn0001291	Jra	1147.48	1.30055	0.176728	7.35906	1.8521e-13	8.96363e-12	>2 fold change
FBgn0039564	Nep7	35.8927	1.30047	0.31718	4.1001	4.12966e-05	0.000487089	>2 fold change
FBgn0051514	asRNA:CR31514	17.1353	1.29851	0.430061	3.01936	0.00253308	0.0168932	>2 fold change
FBgn0000075	amd	679.868	1.29741	0.374273	3.46646	0.000527353	0.00448792	>2 fold change
FBgn0011296	l(2)efl	23411	1.29531	0.216067	5.99496	2.03538e-09	5.77546e-08	>2 fold change
FBgn0035428	CG14960	7.16459	1.29457	0.437556	2.95863	0.00309008	0.0199274	>2 fold change
FBgn0259834	out	279.12	1.2929	0.205528	6.2906	3.16242e-10	9.92522e-09	>2 fold change
FBgn0004782	Ccp84Ab	1029.25	1.28977	0.412155	3.12933	0.00175206	0.0124209	>2 fold change
FBgn0264727	lncRNA:CR43995	6.68262	1.28777	0.436108	2.95286	0.00314843	0.0202034	>2 fold change
FBgn0033397	Cyp4p3	388.965	1.28732	0.147021	8.75603	2.0224e-18	1.64929e-16	>2 fold change
FBgn0038853	RhoGAP93B	596.656	1.28678	0.216924	5.93195	2.99365e-09	8.22421e-08	>2 fold change
FBgn0267635	lncRNA:CR45973	28.4545	1.28509	0.408236	3.1479	0.00164447	0.0117137	>2 fold change
FBgn0001168	h	1549.2	1.28378	0.154968	8.28418	1.18925e-16	8.55349e-15	>2 fold change
FBgn0028886	CG15279	837.334	1.28358	0.19409	6.61331	3.75809e-11	1.35769e-09	>2 fold change
FBgn0003378	Sgs8	8.27291	1.2824	0.421511	3.0424	0.00234702	0.0157947	>2 fold change
FBgn0261990	CG42808	662.888	1.28162	0.265751	4.82265	1.41662e-06	2.36263e-05	>2 fold change
FBgn0039742	CG15528	166.028	1.27849	0.355002	3.60136	0.000316552	0.00290907	>2 fold change
FBgn0267586	asRNA:CR45924	5.37833	1.27225	0.434622	2.92726	0.00341963	0.021609	>2 fold change
FBgn0031476	CG8813	12.9947	1.27162	0.438	2.90325	0.00369311	0.0230697	>2 fold change
FBgn0041210	HDAC4	1691.03	1.25707	0.132273	9.50361	2.02734e-21	2.14257e-19	>2 fold change
FBgn0265345	lncRNA:CR44299	15.6442	1.25155	0.40127	3.11898	0.00181478	0.0127601	>2 fold change
FBgn0066365	dyl	35.0773	1.24842	0.334674	3.73025	0.000191287	0.0018761	>2 fold change
FBgn0030615	Cyp4s3	85.7827	1.24168	0.379228	3.27424	0.00105945	0.00818858	>2 fold change
FBgn0031535	CG12795	241.503	1.24112	0.177928	6.97538	3.05037e-12	1.24388e-10	>2 fold change
FBgn0266088	lncRNA:CR44830	8.981	1.24082	0.43763	2.83531	0.0045781	0.0276313	>2 fold change
FBgn0037290	CG1124	1492.23	1.23898	0.219134	5.65397	1.56783e-08	3.857e-07	>2 fold change
FBgn0029932	CG4607	290.718	1.23687	0.261847	4.72361	2.31694e-06	3.68045e-05	>2 fold change
FBgn0032615	CG6012	21.4219	1.23628	0.427534	2.89166	0.0038321	0.0237375	>2 fold change
FBgn0030600	hiw	98.3955	1.23579	0.321034	3.8494	0.000118407	0.00123499	>2 fold change
FBgn0262815	CR43186	17.8647	1.23304	0.421328	2.92656	0.00342732	0.0216443	>2 fold change
FBgn0052405	Cpr65Av	396.736	1.22782	0.172215	7.1296	1.00662e-12	4.38801e-11	>2 fold change
FBgn0262364	CG43062	27.4286	1.22691	0.363032	3.37961	0.000725889	0.0058965	>2 fold change
FBgn0031888	Pvf2	186.591	1.22504	0.273658	4.47654	7.58608e-06	0.000105888	>2 fold change
FBgn0034552	CG17999	18.9659	1.22436	0.436559	2.80456	0.00503856	0.0297878	>2 fold change
FBgn0001325	Kr	19.5815	1.22311	0.409921	2.98377	0.00284717	0.0185811	>2 fold change
FBgn0023496	Lip1	7.00644	1.22177	0.438244	2.78788	0.00530539	0.0311091	>2 fold change
FBgn0033782	sug	18.7158	1.22132	0.422124	2.89327	0.00381256	0.0236447	>2 fold change
FBgn0028855	CG15282	7657.87	1.21824	0.136956	8.89511	5.83597e-19	5.03693e-17	>2 fold change
FBgn0266676	lncRNA:CR45166	6.45139	1.21803	0.437352	2.78502	0.0053525	0.0312843	>2 fold change
FBgn0259215	Ir93a	8.35525	1.21433	0.436475	2.78212	0.00540044	0.031458	>2 fold change
FBgn0005670	Cyp4d1	174.945	1.21422	0.438398	2.76968	0.00561118	0.0323941	>2 fold change
FBgn0033697	Cyp6t3	7.36617	1.20616	0.435011	2.7727	0.00555932	0.0322275	>2 fold change
FBgn0038072	CG6225	1297.25	1.20523	0.234395	5.14187	2.72013e-07	5.3458e-06	>2 fold change
FBgn0053301	CG33301	26.6514	1.20265	0.437444	2.74927	0.00597277	0.0340451	>2 fold change
FBgn0033593	Listericin	257.1	1.20058	0.267772	4.4836	7.33931e-06	0.000102721	>2 fold change
FBgn0011723	byn	8.41737	1.19851	0.438392	2.73388	0.00625933	0.0353285	>2 fold change
FBgn0265146	CG44215	4147.54	1.1945	0.162721	7.3408	2.12314e-13	1.00868e-11	>2 fold change
FBgn0033292	Cyp4ad1	25.607	1.19435	0.35834	3.33302	0.000859076	0.00683893	>2 fold change
FBgn0036770	Prestin	1440.31	1.19302	0.108546	10.9909	4.22533e-28	6.94631e-26	>2 fold change
FBgn0027561	CG18659	1349.57	1.1875	0.13076	9.08152	1.07069e-19	9.90101e-18	>2 fold change
FBgn0052476	mthl14	299.027	1.18698	0.160911	7.37664	1.62335e-13	7.96828e-12	>2 fold change
FBgn0035427	ckd	4055.53	1.18397	0.180431	6.56192	5.31208e-11	1.89063e-09	>2 fold change
FBgn0051694	Ifrd1	3010.58	1.18376	0.241558	4.90051	9.55874e-07	1.65e-05	>2 fold change
FBgn0033051	Strica	280.13	1.18216	0.160963	7.34431	2.0683e-13	9.87161e-12	>2 fold change
FBgn0031473	CG3104	122.753	1.18156	0.24569	4.80915	1.51571e-06	2.50371e-05	>2 fold change
FBgn0259716	Nepl6	24.3758	1.17827	0.427994	2.753	0.00590511	0.0336965	>2 fold change
FBgn0036365	cmb	4912.47	1.17777	0.123528	9.53442	1.50725e-21	1.6261e-19	>2 fold change
FBgn0031974	CG12560	70.9783	1.17751	0.299713	3.92878	8.53761e-05	0.000923971	>2 fold change
FBgn0036600	CG13043	606.588	1.17546	0.386357	3.04243	0.00234676	0.0157947	>2 fold change
FBgn0003046	Pcp	2990.21	1.17414	0.216221	5.43027	5.62685e-08	1.26141e-06	>2 fold change
FBgn0034724	babos	694.866	1.17226	0.1797	6.52342	6.87207e-11	2.40453e-09	>2 fold change
FBgn0035923	CG6511	318.813	1.1666	0.161602	7.21898	5.23801e-13	2.369e-11	>2 fold change
FBgn0034396	CG15097	93.8763	1.16615	0.244991	4.75997	1.93626e-06	3.12853e-05	>2 fold change
FBgn0042127	CG18789	7.92498	1.16549	0.435801	2.67436	0.00748712	0.0406629	>2 fold change
FBgn0032187	CG4839	178.963	1.16456	0.295148	3.94569	7.95719e-05	0.000866589	>2 fold change
FBgn0033597	Cpr47Ea	4.81876	1.16074	0.43194	2.68727	0.0072039	0.039414	>2 fold change
FBgn0004396	CrebA	906.818	1.16003	0.220598	5.25859	1.45164e-07	2.97127e-06	>2 fold change
FBgn0052072	Elo68Î±	9.07896	1.16001	0.432446	2.68245	0.00730851	0.0398332	>2 fold change
FBgn0040817	CG14132	2246.23	1.16	0.434199	2.6716	0.00754907	0.0408921	>2 fold change
FBgn0000422	Ddc	1661.66	1.15622	0.436826	2.64686	0.00812421	0.0432831	>2 fold change
FBgn0036138	CG14143	192.863	1.15455	0.276185	4.18035	2.91064e-05	0.000358023	>2 fold change
FBgn0052695	CG32695	14.8768	1.15379	0.429683	2.68521	0.00724833	0.0396362	>2 fold change
FBgn0051778	CG31778	17.2468	1.15338	0.40392	2.85547	0.00429731	0.0261346	>2 fold change
FBgn0031560	CG16713	50.8908	1.1513	0.413554	2.78392	0.00537064	0.0313496	>2 fold change
FBgn0262004	CG42822	713.234	1.15092	0.185304	6.21099	5.26534e-10	1.60865e-08	>2 fold change
FBgn0041180	Tep4	8448.98	1.14992	0.142324	8.07961	6.49736e-16	4.3415e-14	>2 fold change
FBgn0036594	CG13047	29.1738	1.14782	0.385529	2.97726	0.00290842	0.0189503	>2 fold change
FBgn0036306	CG10973	274.578	1.14779	0.14437	7.95031	1.8604e-15	1.17489e-13	>2 fold change
FBgn0015568	alpha-Est1	65.2332	1.14707	0.328883	3.48777	0.000487065	0.00422844	>2 fold change
FBgn0260475	CG30059	10.3793	1.14581	0.437833	2.61701	0.00887044	0.0466588	>2 fold change
FBgn0001404	egh	936.201	1.14371	0.141134	8.10368	5.33217e-16	3.60949e-14	>2 fold change
FBgn0030159	CG9689	501.188	1.14239	0.16383	6.97303	3.10189e-12	1.25493e-10	>2 fold change
FBgn0032057	CG9287	16.8563	1.14202	0.407138	2.805	0.00503166	0.0297788	>2 fold change
FBgn0000250	cact	3066.82	1.14161	0.201598	5.66278	1.48937e-08	3.67273e-07	>2 fold change
FBgn0037146	P5CS	123.486	1.13979	0.332006	3.43305	0.000596839	0.0049931	>2 fold change
FBgn0030997	CG7990	44.6101	1.13919	0.300696	3.78849	0.000151564	0.00152847	>2 fold change
FBgn0030976	CG7378	4543.67	1.13896	0.175041	6.50683	7.67548e-11	2.64983e-09	>2 fold change
FBgn0039031	Gbp3	63.7335	1.13859	0.423303	2.68978	0.00714994	0.0391602	>2 fold change
FBgn0038941	CG7080	8.2464	1.13391	0.436354	2.59861	0.00936022	0.0485934	>2 fold change
FBgn0033594	CG13226	27.3208	1.13131	0.417844	2.70749	0.00677947	0.0376892	>2 fold change
FBgn0039008	CG6972	1848.59	1.13047	0.165463	6.83214	8.36592e-12	3.24516e-10	>2 fold change
FBgn0039938	Sox102F	249.319	1.12711	0.174733	6.45046	1.1151e-10	3.77422e-09	>2 fold change
FBgn0031702	fusl	26.1638	1.12366	0.418744	2.68342	0.00728742	0.039766	>2 fold change
FBgn0263850	CG43711	4.79866	1.12341	0.421819	2.66325	0.00773889	0.0416806	>2 fold change
FBgn0043364	cbt	1338.33	1.1228	0.389847	2.88009	0.00397559	0.024487	>2 fold change
FBgn0051288	CG31288	199.84	1.122	0.411316	2.72782	0.00637542	0.035925	>2 fold change
FBgn0034136	DAT	11.0752	1.12164	0.426772	2.6282	0.00858373	0.0454043	>2 fold change
FBgn0264339	CG43795	12.3882	1.12	0.428342	2.61474	0.00892952	0.0468743	>2 fold change
FBgn0050035	Tret1-1	4122.02	1.11914	0.187958	5.9542	2.61347e-09	7.23734e-08	>2 fold change
FBgn0063491	GstE9	55.4007	1.11633	0.374965	2.97717	0.00290924	0.0189503	>2 fold change
FBgn0032362	spz4	15.3219	1.11561	0.40029	2.78701	0.00531974	0.0311529	>2 fold change
FBgn0260026	CG42494	28.6282	1.11541	0.355226	3.13999	0.00168951	0.012018	>2 fold change
FBgn0032879	CarT	24.1042	1.10994	0.371703	2.98609	0.00282568	0.0184971	>2 fold change
FBgn0037515	Sp7	1065.05	1.10497	0.134099	8.23997	1.72253e-16	1.22194e-14	>2 fold change
FBgn0034139	CG4927	49.7948	1.10456	0.287124	3.84698	0.000119583	0.00124475	>2 fold change
FBgn0051014	PH4alphaSG1	175.527	1.10243	0.355045	3.10504	0.0019025	0.0132778	>2 fold change
FBgn0030029	CG15343	154.59	1.10118	0.277672	3.96575	7.31663e-05	0.000801887	>2 fold change
FBgn0032026	CG7627	793.305	1.09702	0.147071	7.45913	8.70962e-14	4.40027e-12	>2 fold change
FBgn0051793	CG31793	327.263	1.09534	0.147144	7.44402	9.76677e-14	4.8632e-12	>2 fold change
FBgn0283741	prage	614.68	1.0945	0.21245	5.15178	2.5803e-07	5.1294e-06	>2 fold change
FBgn0034856	yellow-d2	2131.4	1.09415	0.247701	4.41723	9.99735e-06	0.00013535	>2 fold change
FBgn0024273	WASp	716.229	1.09338	0.142965	7.64788	2.04323e-14	1.12562e-12	>2 fold change
FBgn0010407	Ror	30.4086	1.09334	0.418553	2.61218	0.00899659	0.0471547	>2 fold change
FBgn0067102	GlcT	241.04	1.09205	0.181636	6.01228	1.82937e-09	5.24842e-08	>2 fold change
FBgn0050091	CG30091	39.8374	1.09155	0.414584	2.63289	0.00846627	0.0448517	>2 fold change
FBgn0261983	l(2)gd1	1099.17	1.09153	0.177962	6.13349	8.59731e-10	2.54407e-08	>2 fold change
FBgn0260477	CG30283	37.3457	1.0904	0.345266	3.15815	0.00158774	0.0114117	>2 fold change
FBgn0083124	Uhg4	92.4759	1.08882	0.344984	3.15613	0.00159876	0.0114749	>2 fold change
FBgn0010295	ng3	4488.79	1.08778	0.369395	2.94476	0.00323205	0.0206314	>2 fold change
FBgn0033598	Cpr47Eb	11195.4	1.08693	0.358253	3.03398	0.00241349	0.016179	>2 fold change
FBgn0046687	Tre1	433.555	1.0852	0.182382	5.95013	2.67925e-09	7.39972e-08	>2 fold change
FBgn0031251	CG4213	2497.67	1.08137	0.105405	10.2592	1.07566e-24	1.48542e-22	>2 fold change
FBgn0083972	CG34136	26.674	1.07971	0.412192	2.61943	0.00880772	0.046369	>2 fold change
FBgn0016031	lama	754.914	1.07918	0.139347	7.74455	9.59176e-15	5.51899e-13	>2 fold change
FBgn0026418	Hsc70Cb	5408.74	1.07899	0.0881571	12.2394	1.91542e-34	5.51056e-32	>2 fold change
FBgn0029866	CG3842	112.317	1.07761	0.233797	4.60917	4.04273e-06	6.05942e-05	>2 fold change
FBgn0266183	lncRNA:CR44889	22.2079	1.07395	0.389999	2.75373	0.00589202	0.0336589	>2 fold change
FBgn0034761	CG4250	200.921	1.07026	0.265729	4.02765	5.63382e-05	0.000641908	>2 fold change
FBgn0035388	CG2162	1100.21	1.06632	0.136222	7.82785	4.96274e-15	2.95397e-13	>2 fold change
FBgn0265659	lncRNA:CR44466	15.7497	1.06147	0.397248	2.67207	0.00753856	0.0408565	>2 fold change
FBgn0032707	CG10348	23.2278	1.05914	0.396729	2.66968	0.00759246	0.0411056	>2 fold change
FBgn0001257	ImpL2	5165.59	1.05841	0.164555	6.43193	1.25997e-10	4.22314e-09	>2 fold change
FBgn0032343	CG6201	35.0251	1.05676	0.38132	2.77132	0.00558295	0.0322491	>2 fold change
FBgn0002723	Met	659.07	1.05536	0.119518	8.83018	1.04511e-18	8.80015e-17	>2 fold change
FBgn0265660	lncRNA:CR44467	21.5282	1.05509	0.378359	2.78859	0.00529376	0.0310648	>2 fold change
FBgn0052066	CG32066	454.8	1.05366	0.141525	7.44507	9.68924e-14	4.8479e-12	>2 fold change
FBgn0262656	Myc	748.767	1.05062	0.134634	7.80352	6.02035e-15	3.56302e-13	>2 fold change
FBgn0259168	mnb	1119.76	1.04802	0.115283	9.09083	9.82834e-20	9.17046e-18	>2 fold change
FBgn0052698	CARPB	55.5379	1.04717	0.327012	3.20223	0.00136367	0.0100523	>2 fold change
FBgn0032601	yellow-b	1471.79	1.04626	0.199932	5.23304	1.6674e-07	3.37291e-06	>2 fold change
FBgn0033158	CG12164	39.3405	1.04582	0.316922	3.29993	0.000967099	0.00756514	>2 fold change
FBgn0035518	CG15011	363.046	1.04165	0.160005	6.51012	7.50927e-11	2.60112e-09	>2 fold change
FBgn0038462	EMC2A	273.643	1.0402	0.192431	5.4056	6.45926e-08	1.41435e-06	>2 fold change
FBgn0025628	CG4199	2033.28	1.03912	0.115865	8.9683	3.01118e-19	2.7119e-17	>2 fold change
FBgn0266084	Fhos	4185.05	1.03804	0.190192	5.45783	4.82e-08	1.09957e-06	>2 fold change
FBgn0034356	Pepck2	395.053	1.03672	0.201844	5.13622	2.80313e-07	5.47774e-06	>2 fold change
FBgn0033366	Ance-4	80.0116	1.03667	0.400644	2.58752	0.00966701	0.0499607	>2 fold change
FBgn0031426	CG18641	94.0845	1.03545	0.334533	3.09521	0.00196674	0.0136343	>2 fold change
FBgn0039681	CG7582	37.5315	1.03494	0.35543	2.91178	0.00359374	0.0225168	>2 fold change
FBgn0030569	CG9411	48.8698	1.03434	0.348602	2.9671	0.00300625	0.0194598	>2 fold change
FBgn0020640	Lcp65Ae	9382.91	1.03255	0.219946	4.69454	2.67214e-06	4.19323e-05	>2 fold change
FBgn0034301	CG5756	112.689	1.02888	0.281996	3.64857	0.000263709	0.00248294	>2 fold change
FBgn0014018	Rel	2827.42	1.02773	0.117819	8.72294	2.71067e-18	2.17631e-16	>2 fold change
FBgn0051300	CG31300	2.97868	1.02769	0.393955	2.60865	0.00908993	0.0475237	>2 fold change
FBgn0029867	CG3847	571.51	1.02692	0.192842	5.3252	1.00842e-07	2.10994e-06	>2 fold change
FBgn0031628	CG3294	110.619	1.01979	0.239516	4.25772	2.06524e-05	0.000261169	>2 fold change
FBgn0004387	Klp98A	1823.18	1.01348	0.0890124	11.3859	4.91842e-30	9.09645e-28	>2 fold change
FBgn0039131	CG12268	43.716	1.01118	0.314391	3.21631	0.00129852	0.00966841	>2 fold change
FBgn0037487	thw	7263.23	1.00592	0.143327	7.01836	2.24494e-12	9.49013e-11	>2 fold change
FBgn0038959	CG13856	25.6638	1.00517	0.344937	2.91408	0.00356743	0.0224062	>2 fold change
FBgn0039141	spas	402.936	1.00162	0.130906	7.65149	1.98666e-14	1.10031e-12	>2 fold change
FBgn0035144	Kah	281.606	1.00095	0.325656	3.07365	0.00211454	0.0144748	>2 fold change
FBgn0040496	CG17104	945.831	1.00028	0.138788	7.20725	5.70937e-13	2.54879e-11	>2 fold change
FBgn0033518	Prx2540-2	178.272	0.995811	0.298068	3.34089	0.000835108	0.00668409	>1.5 fold change
FBgn0028476	Usp1	1032.29	0.994691	0.183276	5.42729	5.72164e-08	1.27714e-06	>1.5 fold change
FBgn0028984	Spn88Ea	2160.3	0.99041	0.103373	9.58096	9.61505e-22	1.04824e-19	>1.5 fold change
FBgn0039856	CG1774	53.1292	0.988109	0.313721	3.14964	0.0016347	0.0116648	>1.5 fold change
FBgn0266720	Snap24	814.261	0.988097	0.142282	6.94464	3.79436e-12	1.52911e-10	>1.5 fold change
FBgn0053542	upd3	38.638	0.986605	0.354848	2.78036	0.0054299	0.0315941	>1.5 fold change
FBgn0038601	Polr1E	209.884	0.984577	0.22726	4.33238	1.47505e-05	0.000193381	>1.5 fold change
FBgn0035985	Cpr67B	23361.7	0.979088	0.336782	2.90718	0.003647	0.0228124	>1.5 fold change
FBgn0036975	CG5618	48.9684	0.973408	0.301298	3.23072	0.00123479	0.00927391	>1.5 fold change
FBgn0031874	CG13775	61.1961	0.973182	0.262352	3.70946	0.000207705	0.00201235	>1.5 fold change
FBgn0026439	Eaat1	69.7008	0.970001	0.31752	3.05493	0.00225112	0.0152784	>1.5 fold change
FBgn0037672	sage	88.2214	0.968386	0.328373	2.94904	0.00318758	0.0204167	>1.5 fold change
FBgn0283437	PPO1	6895.22	0.965553	0.194915	4.95372	7.28078e-07	1.30012e-05	>1.5 fold change
FBgn0031498	CG17260	156.687	0.965224	0.185792	5.1952	2.04503e-07	4.1127e-06	>1.5 fold change
FBgn0035194	Psf1	62.6954	0.962851	0.298249	3.22835	0.00124508	0.0093174	>1.5 fold change
FBgn0050421	Usp15-31	522.82	0.962727	0.18903	5.09299	3.52463e-07	6.74762e-06	>1.5 fold change
FBgn0085407	Pvf3	67.1945	0.961121	0.288657	3.32963	0.000869602	0.0069121	>1.5 fold change
FBgn0052380	SMSr	293.385	0.958451	0.173498	5.52428	3.30838e-08	7.75223e-07	>1.5 fold change
FBgn0047178	CG32147	141.616	0.955973	0.206976	4.61877	3.86015e-06	5.82793e-05	>1.5 fold change
FBgn0263659	lncRNA:CR43650	63.5071	0.954377	0.28888	3.30372	0.000954116	0.00748053	>1.5 fold change
FBgn0034392	MFS15	982.409	0.952231	0.114922	8.28588	1.17241e-16	8.49137e-15	>1.5 fold change
FBgn0002645	Map205	5154.74	0.951905	0.103988	9.15397	5.48787e-20	5.26277e-18	>1.5 fold change
FBgn0002567	Rab32	174.824	0.949584	0.2507	3.78773	0.000152033	0.00153171	>1.5 fold change
FBgn0261799	dsx-c73A	23.3908	0.947628	0.351099	2.69903	0.00695411	0.0383643	>1.5 fold change
FBgn0041582	tamo	997.455	0.945313	0.153984	6.13902	8.30325e-10	2.46409e-08	>1.5 fold change
FBgn0266569	CG42259	581.136	0.943183	0.191536	4.9243	8.46637e-07	1.48369e-05	>1.5 fold change
FBgn0022768	Pp2C1	681.707	0.942892	0.126423	7.45826	8.76745e-14	4.40798e-12	>1.5 fold change
FBgn0037000	ZnT77C	222.58	0.94112	0.174968	5.37882	7.49762e-08	1.60109e-06	>1.5 fold change
FBgn0023083	fray	1014.63	0.940643	0.129382	7.27026	3.58806e-13	1.65162e-11	>1.5 fold change
FBgn0012034	AcCoAS	766.827	0.937748	0.209899	4.46761	7.90979e-06	0.000109815	>1.5 fold change
FBgn0035964	Dhpr	1244.15	0.935546	0.117375	7.97055	1.57976e-15	1.00378e-13	>1.5 fold change
FBgn0020445	E23	73.0765	0.933554	0.35014	2.66623	0.00767073	0.0413996	>1.5 fold change
FBgn0027843	CAH2	1593.54	0.932925	0.231616	4.02789	5.62786e-05	0.000641908	>1.5 fold change
FBgn0015351	Mettl4	147.023	0.929927	0.264301	3.51844	0.000434091	0.00382628	>1.5 fold change
FBgn0030318	rho-4	654.336	0.924804	0.113061	8.17972	2.84497e-16	1.97881e-14	>1.5 fold change
FBgn0032135	GlcAT-S	261.645	0.920907	0.157323	5.85359	4.81072e-09	1.28414e-07	>1.5 fold change
FBgn0032907	CG9272	50.8126	0.918648	0.276044	3.3279	0.000875032	0.0069446	>1.5 fold change
FBgn0010812	unc-45	1940.62	0.917551	0.180926	5.0714	3.94896e-07	7.43625e-06	>1.5 fold change
FBgn0036205	CG14131	146.255	0.916805	0.212272	4.31902	1.56726e-05	0.000204435	>1.5 fold change
FBgn0020385	pug	467.741	0.915568	0.263911	3.46923	0.000521948	0.00446349	>1.5 fold change
FBgn0036428	Gbs-70E	1037.07	0.915311	0.263208	3.47752	0.000506078	0.00435384	>1.5 fold change
FBgn0034948	PPP1R15	869.073	0.913492	0.117691	7.76178	8.37479e-15	4.84568e-13	>1.5 fold change
FBgn0038420	CG10311	1413.66	0.905842	0.0950642	9.52874	1.59205e-21	1.69988e-19	>1.5 fold change
FBgn0033129	Tsp42Eh	734.37	0.902802	0.209738	4.30443	1.67418e-05	0.000216743	>1.5 fold change
FBgn0031232	CG11617	169.695	0.90096	0.217722	4.13813	3.50149e-05	0.000421196	>1.5 fold change
FBgn0033739	Dyb	2123.4	0.89644	0.218082	4.11056	3.94704e-05	0.000467729	>1.5 fold change
FBgn0263830	CG40486	453.778	0.895043	0.173961	5.14506	2.67429e-07	5.28581e-06	>1.5 fold change
FBgn0038145	Droj2	3756.16	0.892752	0.109393	8.16096	3.32379e-16	2.29497e-14	>1.5 fold change
FBgn0261673	nemy	724.694	0.892661	0.154956	5.76075	8.37431e-09	2.14155e-07	>1.5 fold change
FBgn0266376	lncRNA:CR45018	73.8682	0.890597	0.29615	3.00725	0.00263621	0.0174685	>1.5 fold change
FBgn0032034	Rcd4	82.9618	0.889916	0.222541	3.99889	6.36397e-05	0.000712558	>1.5 fold change
FBgn0260763	CG42561	257.091	0.88923	0.248616	3.57672	0.000347928	0.00315819	>1.5 fold change
FBgn0031450	Hrs	793.912	0.889172	0.146152	6.08389	1.17304e-09	3.40313e-08	>1.5 fold change
FBgn0035089	Phk-3	4784.99	0.888984	0.155295	5.72449	1.03746e-08	2.61435e-07	>1.5 fold change
FBgn0041342	Pcyt1	1859.45	0.888211	0.19671	4.51534	6.32158e-06	8.96885e-05	>1.5 fold change
FBgn0040260	Ugt37D1	2086.7	0.886063	0.18674	4.74489	2.08617e-06	3.33948e-05	>1.5 fold change
FBgn0050069	Sdb	6513.29	0.884398	0.111508	7.93123	2.16993e-15	1.36206e-13	>1.5 fold change
FBgn0086359	Invadolysin	350.795	0.884285	0.161632	5.47098	4.47561e-08	1.03468e-06	>1.5 fold change
FBgn0263109	CG43366	199.952	0.883124	0.22754	3.88118	0.000103951	0.00109971	>1.5 fold change
FBgn0259481	Mob2	1877.75	0.879116	0.179123	4.90789	9.20632e-07	1.60252e-05	>1.5 fold change
FBgn0035237	CG13917	2370.24	0.878658	0.125702	6.99003	2.74825e-12	1.13855e-10	>1.5 fold change
FBgn0027280	orion	1396.6	0.876479	0.101153	8.66486	4.5206e-18	3.52029e-16	>1.5 fold change
FBgn0039430	CG5455	475.008	0.875257	0.240464	3.63987	0.000272774	0.0025539	>1.5 fold change
FBgn0037960	mthl5	290.35	0.871663	0.160788	5.42118	5.92077e-08	1.31029e-06	>1.5 fold change
FBgn0037327	PEK	1821.88	0.870491	0.0974921	8.92883	4.30525e-19	3.77877e-17	>1.5 fold change
FBgn0004876	cdi	470.972	0.866546	0.183885	4.71244	2.44764e-06	3.85848e-05	>1.5 fold change
FBgn0030847	CG12991	625.688	0.861839	0.176452	4.88428	1.03807e-06	1.77415e-05	>1.5 fold change
FBgn0039321	CG10550	359.215	0.85902	0.163107	5.26661	1.38965e-07	2.85001e-06	>1.5 fold change
FBgn0001250	if	11329.9	0.858781	0.126145	6.80789	9.90431e-12	3.79922e-10	>1.5 fold change
FBgn0039108	CG10232	55.4388	0.858168	0.280868	3.05542	0.00224748	0.0152637	>1.5 fold change
FBgn0037265	spartin	109.871	0.853578	0.224115	3.80866	0.00013972	0.00142289	>1.5 fold change
FBgn0063492	GstE8	119.556	0.853447	0.219521	3.88776	0.000101173	0.00107671	>1.5 fold change
FBgn0039226	Ude	1816.2	0.8529	0.104269	8.17977	2.84386e-16	1.97881e-14	>1.5 fold change
FBgn0026319	Traf4	283.336	0.851606	0.19082	4.46287	8.08706e-06	0.000111677	>1.5 fold change
FBgn0033079	Fmo-2	253.53	0.850235	0.183236	4.64011	3.4822e-06	5.3272e-05	>1.5 fold change
FBgn0035452	CG10359	3050.42	0.849315	0.0987096	8.60418	7.68665e-18	5.85373e-16	>1.5 fold change
FBgn0034733	CG4752	302.814	0.848289	0.182742	4.64201	3.45037e-06	5.28631e-05	>1.5 fold change
FBgn0000659	fkh	193.511	0.84599	0.306869	2.75685	0.00583619	0.0334137	>1.5 fold change
FBgn0033667	reb	2728.66	0.845332	0.222585	3.79779	0.000145993	0.00147662	>1.5 fold change
FBgn0285913	red	811.224	0.844332	0.230597	3.6615	0.000250744	0.00238471	>1.5 fold change
FBgn0052264	CG32264	2922.1	0.842649	0.1453	5.79936	6.65681e-09	1.73664e-07	>1.5 fold change
FBgn0265137	Spn42Da	1097.27	0.84185	0.126835	6.63736	3.19362e-11	1.16057e-09	>1.5 fold change
FBgn0039483	CG14259	50.557	0.841275	0.302889	2.7775	0.00547787	0.0318374	>1.5 fold change
FBgn0033836	CG18278	40.5615	0.839882	0.305657	2.7478	0.0059997	0.0341235	>1.5 fold change
FBgn0063923	Kaz1-ORFB	121.41	0.838143	0.237627	3.52714	0.000420075	0.00372812	>1.5 fold change
FBgn0037472	CG10098	357.991	0.83487	0.152924	5.45938	4.77791e-08	1.09238e-06	>1.5 fold change
FBgn0040236	c11.1	1614.67	0.83463	0.131569	6.34367	2.2435e-10	7.30691e-09	>1.5 fold change
FBgn0000451	ect	183.597	0.833743	0.214494	3.88702	0.000101481	0.00107798	>1.5 fold change
FBgn0086711	mol	751.962	0.83313	0.202166	4.12102	3.77206e-05	0.000449566	>1.5 fold change
FBgn0261238	Alh	781.797	0.832855	0.173763	4.79305	1.64262e-06	2.67915e-05	>1.5 fold change
FBgn0265784	CrebB	1735.59	0.830268	0.109236	7.60065	2.94637e-14	1.58112e-12	>1.5 fold change
FBgn0028983	Spn55B	866.739	0.82958	0.278851	2.975	0.00292992	0.0190491	>1.5 fold change
FBgn0029801	CG15771	397.435	0.827721	0.207866	3.982	6.83376e-05	0.000754943	>1.5 fold change
FBgn0027073	Ugt49B1	222.773	0.825988	0.264747	3.11991	0.00180905	0.0127372	>1.5 fold change
FBgn0286782	flz	47.1092	0.824818	0.292008	2.82464	0.00473341	0.0283653	>1.5 fold change
FBgn0000489	Pka-C3	3149.6	0.823575	0.259468	3.1741	0.00150304	0.010886	>1.5 fold change
FBgn0033753	Cyp301a1	77.5609	0.822678	0.299348	2.74824	0.00599168	0.0341154	>1.5 fold change
FBgn0086707	ncm	1446	0.822526	0.133138	6.178	6.4918e-10	1.95452e-08	>1.5 fold change
FBgn0037548	CG7900	179.41	0.820548	0.179352	4.57508	4.76028e-06	6.98332e-05	>1.5 fold change
FBgn0263118	tx	578.821	0.819338	0.175215	4.67618	2.9227e-06	4.55195e-05	>1.5 fold change
FBgn0033259	Tmem63	1075.76	0.81867	0.103896	7.87973	3.2809e-15	2.03475e-13	>1.5 fold change
FBgn0030955	CG6891	547.088	0.817488	0.159933	5.11143	3.19733e-07	6.17812e-06	>1.5 fold change
FBgn0261625	GLS	366.138	0.817263	0.181615	4.49997	6.79631e-06	9.58984e-05	>1.5 fold change
FBgn0263353	CG11000	55.3322	0.816111	0.272869	2.99085	0.002782	0.018295	>1.5 fold change
FBgn0033673	CG8298	341.082	0.815825	0.131685	6.19527	5.81862e-10	1.76726e-08	>1.5 fold change
FBgn0030349	CG10353	3452.41	0.814955	0.117782	6.91916	4.54336e-12	1.8029e-10	>1.5 fold change
FBgn0028468	rtet	506.554	0.812446	0.153957	5.27711	1.31238e-07	2.70225e-06	>1.5 fold change
FBgn0035715	Ist1	1289.85	0.81014	0.164778	4.91656	8.80802e-07	1.54096e-05	>1.5 fold change
FBgn0051955	CG31955	156.961	0.810058	0.199275	4.06503	4.80271e-05	0.000553925	>1.5 fold change
FBgn0051633	CG31633	191.384	0.807261	0.306419	2.6345	0.00842615	0.0446849	>1.5 fold change
FBgn0260006	drd	521.179	0.807169	0.121581	6.63896	3.159e-11	1.15204e-09	>1.5 fold change
FBgn0033257	sand	300.282	0.806069	0.237096	3.39975	0.000674474	0.00554407	>1.5 fold change
FBgn0001218	Hsc70-3	21176.5	0.805128	0.145331	5.53995	3.02561e-08	7.10571e-07	>1.5 fold change
FBgn0052666	Drak	1130	0.8028	0.119433	6.72175	1.79556e-11	6.73791e-10	>1.5 fold change
FBgn0263241	Mocs1	753.515	0.802427	0.229635	3.49436	0.000475194	0.00413579	>1.5 fold change
FBgn0031267	Ipk2	291.88	0.801871	0.163415	4.90695	9.25016e-07	1.60745e-05	>1.5 fold change
FBgn0040475	SH3PX1	913.339	0.801552	0.0998913	8.02424	1.02159e-15	6.65447e-14	>1.5 fold change
FBgn0036369	CG10089	84.4823	0.801097	0.289049	2.77149	0.00557996	0.0322491	>1.5 fold change
FBgn0015773	NetA	176.246	0.795487	0.252522	3.15016	0.00163179	0.0116555	>1.5 fold change
FBgn0283680	IP3K2	564.533	0.794698	0.180361	4.40615	1.05226e-05	0.000141353	>1.5 fold change
FBgn0036759	CG5577	65.2262	0.78992	0.244753	3.22742	0.00124911	0.0093408	>1.5 fold change
FBgn0085425	CG34396	1684.8	0.783351	0.143942	5.44213	5.26479e-08	1.18538e-06	>1.5 fold change
FBgn0041713	yellow-c	713.534	0.783183	0.248029	3.15762	0.0015906	0.0114243	>1.5 fold change
FBgn0005694	Aef1	585.288	0.781652	0.175311	4.45865	8.2478e-06	0.000113443	>1.5 fold change
FBgn0259233	CG42331	51.226	0.77969	0.277234	2.81239	0.00491746	0.0292031	>1.5 fold change
FBgn0259171	Pde9	131.347	0.77487	0.241627	3.20689	0.0013418	0.00991933	>1.5 fold change
FBgn0036688	Fit2	858.726	0.773655	0.124439	6.21712	5.06366e-10	1.5655e-08	>1.5 fold change
FBgn0040080	pins	548.996	0.771476	0.138148	5.58442	2.34475e-08	5.62143e-07	>1.5 fold change
FBgn0036862	Gbs-76A	5629.63	0.769574	0.131876	5.83557	5.36086e-09	1.41639e-07	>1.5 fold change
FBgn0265101	Sgt1	662.65	0.768843	0.129674	5.92905	3.04686e-09	8.34824e-08	>1.5 fold change
FBgn0026206	mei-P26	827.385	0.768543	0.124613	6.16741	6.94156e-10	2.08388e-08	>1.5 fold change
FBgn0031568	CG10019	168.026	0.766596	0.178063	4.3052	1.66836e-05	0.00021626	>1.5 fold change
FBgn0011274	Dif	650.343	0.763309	0.116987	6.52475	6.81144e-11	2.39139e-09	>1.5 fold change
FBgn0036843	Sfxn2	1004.18	0.760887	0.100439	7.57561	3.57455e-14	1.87927e-12	>1.5 fold change
FBgn0003741	tra	85.8403	0.760613	0.26018	2.92341	0.00346222	0.0218515	>1.5 fold change
FBgn0266223	lncRNA:CR44918	100.07	0.759137	0.203898	3.72312	0.000196778	0.00192085	>1.5 fold change
FBgn0002930	nec	280.164	0.758485	0.168033	4.51389	6.36486e-06	9.01789e-05	>1.5 fold change
FBgn0260004	Snmp1	46.102	0.757635	0.291361	2.60033	0.00931337	0.0484473	>1.5 fold change
FBgn0033320	CG8586	117.67	0.757179	0.277622	2.72738	0.006384	0.0359538	>1.5 fold change
FBgn0035695	CG10226	439.146	0.756707	0.123188	6.1427	8.11299e-10	2.41562e-08	>1.5 fold change
FBgn0036622	Agpat4	220.718	0.75361	0.207417	3.6333	0.000279816	0.00260617	>1.5 fold change
FBgn0004574	Rop	1571.17	0.748327	0.0945237	7.91682	2.43669e-15	1.52029e-13	>1.5 fold change
FBgn0030539	CG1368	6025.01	0.747405	0.0814902	9.17172	4.6555e-20	4.50626e-18	>1.5 fold change
FBgn0036005	pall	183.618	0.744934	0.191364	3.89276	9.91121e-05	0.00105825	>1.5 fold change
FBgn0086676	spin	2378.98	0.744038	0.144674	5.14285	2.70601e-07	5.32816e-06	>1.5 fold change
FBgn0034718	wdp	4452.05	0.737221	0.11487	6.41786	1.382e-10	4.61722e-09	>1.5 fold change
FBgn0029882	CG3226	559.068	0.735292	0.120766	6.08857	1.13927e-09	3.32378e-08	>1.5 fold change
FBgn0030268	Klp10A	1784.09	0.733743	0.118125	6.2116	5.24463e-10	1.60706e-08	>1.5 fold change
FBgn0036595	CG13046	454.843	0.7322	0.122129	5.99531	2.03103e-09	5.77546e-08	>1.5 fold change
FBgn0261561	CG42675	1068.21	0.730558	0.114022	6.40718	1.48233e-10	4.93651e-09	>1.5 fold change
FBgn0026404	Dronc	519.176	0.727258	0.153605	4.73461	2.19472e-06	3.49166e-05	>1.5 fold change
FBgn0036377	CG10710	978.961	0.725693	0.183615	3.95225	7.74188e-05	0.000845809	>1.5 fold change
FBgn0030662	Chsy	572.896	0.724807	0.243779	2.97321	0.00294704	0.0191244	>1.5 fold change
FBgn0004654	Pgd	1384.03	0.723997	0.133594	5.4194	5.98003e-08	1.32058e-06	>1.5 fold change
FBgn0265052	St3	148.86	0.722722	0.237264	3.04606	0.00231859	0.0156644	>1.5 fold change
FBgn0035488	CG11593	476.515	0.72062	0.166134	4.33758	1.4406e-05	0.000189103	>1.5 fold change
FBgn0004687	Mlc-c	2824.1	0.719278	0.0947983	7.58746	3.26239e-14	1.74168e-12	>1.5 fold change
FBgn0263510	nclb	405.807	0.718958	0.226105	3.17976	0.00147398	0.010698	>1.5 fold change
FBgn0033065	Cyp6w1	114.803	0.718126	0.207435	3.46193	0.000536307	0.0045529	>1.5 fold change
FBgn0001149	GstD1	35668.1	0.708995	0.13575	5.22279	1.76245e-07	3.55822e-06	>1.5 fold change
FBgn0003165	pum	2202.92	0.70477	0.168887	4.17304	3.00569e-05	0.000368401	>1.5 fold change
FBgn0004368	Ptp4E	1508.7	0.703544	0.138273	5.08808	3.61701e-07	6.89895e-06	>1.5 fold change
FBgn0032683	kon	1174.78	0.702724	0.218297	3.21912	0.00128585	0.00959474	>1.5 fold change
FBgn0039525	CG5646	193.993	0.70265	0.183829	3.8223	0.000132214	0.00135847	>1.5 fold change
FBgn0038953	CG18596	680.518	0.702125	0.142211	4.93721	7.92474e-07	1.39349e-05	>1.5 fold change
FBgn0010877	l(3)05822	960.775	0.699747	0.180284	3.88135	0.000103877	0.00109971	>1.5 fold change
FBgn0023514	CG14805	267.047	0.697821	0.170771	4.0863	4.38315e-05	0.000512952	>1.5 fold change
FBgn0264270	Sxl	2076.11	0.695329	0.105477	6.59222	4.33302e-11	1.55823e-09	>1.5 fold change
FBgn0030766	mthl1	570.339	0.694604	0.169293	4.10298	4.07861e-05	0.000482216	>1.5 fold change
FBgn0002733	E(spl)mbeta-HLH	326.711	0.694458	0.204458	3.39658	0.000682341	0.00559541	>1.5 fold change
FBgn0002719	Men	12270	0.693988	0.135815	5.10979	3.22517e-07	6.22031e-06	>1.5 fold change
FBgn0034915	eIF6	561.053	0.693095	0.200145	3.46297	0.000534246	0.00453912	>1.5 fold change
FBgn0259936	Uhg3	90.984	0.6888	0.243421	2.82966	0.00465968	0.028042	>1.5 fold change
FBgn0034859	CG3520	355.033	0.685947	0.133239	5.14823	2.62955e-07	5.21728e-06	>1.5 fold change
FBgn0000109	Aprt	250.138	0.685272	0.164634	4.16239	3.14928e-05	0.00038509	>1.5 fold change
FBgn0038504	Sur-8	884.13	0.684535	0.1184	5.78155	7.40165e-09	1.90694e-07	>1.5 fold change
FBgn0264389	opm	423.786	0.684043	0.240798	2.84074	0.00450093	0.0272291	>1.5 fold change
FBgn0000326	clt	579.113	0.68243	0.20344	3.35445	0.000795227	0.00639951	>1.5 fold change
FBgn0054015	CG34015	111.694	0.68178	0.218421	3.1214	0.00179995	0.0127054	>1.5 fold change
FBgn0035798	frac	7706.25	0.680898	0.221296	3.07686	0.00209192	0.0143478	>1.5 fold change
FBgn0263706	CG43658	1523.7	0.676749	0.142849	4.7375	2.1637e-06	3.44761e-05	>1.5 fold change
FBgn0260748	CG5004	1136.21	0.675877	0.136118	4.96537	6.8571e-07	1.23511e-05	>1.5 fold change
FBgn0031869	CG18304	2624.77	0.674261	0.117654	5.73086	9.99224e-09	2.52414e-07	>1.5 fold change
FBgn0010038	GstD2	1234.25	0.672039	0.19063	3.52535	0.000422916	0.00374371	>1.5 fold change
FBgn0034578	CG15653	65.3885	0.671588	0.240907	2.78775	0.00530751	0.0311091	>1.5 fold change
FBgn0035880	Culd	101.894	0.671359	0.21067	3.18678	0.00143866	0.0104931	>1.5 fold change
FBgn0010235	Klc	1585.99	0.667886	0.114548	5.83064	5.52143e-09	1.45141e-07	>1.5 fold change
FBgn0025865	Cortactin	1006.96	0.667773	0.102458	6.51756	7.14615e-11	2.49201e-09	>1.5 fold change
FBgn0000308	chic	17958.9	0.667042	0.0850921	7.83906	4.53943e-15	2.74941e-13	>1.5 fold change
FBgn0014011	Rac2	1693.27	0.665854	0.145097	4.58904	4.45285e-06	6.56953e-05	>1.5 fold change
FBgn0085354	CG34325	1170.72	0.663335	0.150109	4.41901	9.9153e-06	0.000134415	>1.5 fold change
FBgn0040764	CG13230	11938.5	0.662579	0.124386	5.32682	9.99492e-08	2.09549e-06	>1.5 fold change
FBgn0015925	csul	246.648	0.662232	0.148668	4.45442	8.41204e-06	0.000115243	>1.5 fold change
FBgn0052512	CG32512	534.942	0.661234	0.181468	3.64381	0.000268637	0.00252246	>1.5 fold change
FBgn0013718	nuf	3294.07	0.660284	0.181412	3.63969	0.000272971	0.0025539	>1.5 fold change
FBgn0031089	aspr	7442.82	0.659527	0.133155	4.95307	7.30523e-07	1.30105e-05	>1.5 fold change
FBgn0033777	CG17574	308.097	0.658958	0.142985	4.60857	4.05441e-06	6.06813e-05	>1.5 fold change
FBgn0052296	Mrtf	1744.52	0.658667	0.0927564	7.10104	1.23822e-12	5.36581e-11	>1.5 fold change
FBgn0040321	GNBP3	1422.96	0.656681	0.121584	5.40105	6.62522e-08	1.44458e-06	>1.5 fold change
FBgn0029994	Ldsdh1	202.551	0.653531	0.212362	3.07744	0.00208786	0.0143395	>1.5 fold change
FBgn0259742	CG42360	123.213	0.652731	0.235485	2.77186	0.0055737	0.0322491	>1.5 fold change
FBgn0032223	GATAd	517.521	0.652318	0.159038	4.10165	4.10215e-05	0.000484447	>1.5 fold change
FBgn0023129	aay	522.923	0.652168	0.238313	2.73661	0.00620767	0.0350944	>1.5 fold change
FBgn0261243	Psa	2856.67	0.651603	0.101279	6.43371	1.24523e-10	4.18728e-09	>1.5 fold change
FBgn0031413	CG9967	315.222	0.651463	0.155154	4.19881	2.68315e-05	0.000333207	>1.5 fold change
FBgn0266417	ringer	604.027	0.649401	0.174902	3.71293	0.000204871	0.00199048	>1.5 fold change
FBgn0086358	Tab2	1272.38	0.649215	0.130412	4.9782	6.41785e-07	1.16613e-05	>1.5 fold change
FBgn0031988	CG8668	736.387	0.648156	0.212385	3.05179	0.00227478	0.0153987	>1.5 fold change
FBgn0038704	CG5316	410.584	0.648072	0.133326	4.8608	1.16911e-06	1.98174e-05	>1.5 fold change
FBgn0015797	Rab6	1793.68	0.646829	0.0921485	7.01941	2.22806e-12	9.45737e-11	>1.5 fold change
FBgn0053056	CG33056	606.872	0.645787	0.144287	4.47571	7.61573e-06	0.000106159	>1.5 fold change
FBgn0040207	kat80	709.341	0.641493	0.126854	5.05693	4.2606e-07	7.95082e-06	>1.5 fold change
FBgn0035321	CG1275	961.193	0.641306	0.0973793	6.58565	4.52905e-11	1.62309e-09	>1.5 fold change
FBgn0032717	CG10600	818.558	0.639757	0.145366	4.40101	1.0775e-05	0.000144369	>1.5 fold change
FBgn0036341	Syx13	378.133	0.639675	0.13483	4.74431	2.09218e-06	3.34394e-05	>1.5 fold change
FBgn0085370	Pde11	875.568	0.638873	0.167665	3.81042	0.000138733	0.00141702	>1.5 fold change
FBgn0024986	CG3719	789.623	0.634654	0.149807	4.23649	2.27046e-05	0.000285032	>1.5 fold change
FBgn0030894	Mvb12	981.837	0.633579	0.181692	3.4871	0.000488283	0.00423546	>1.5 fold change
FBgn0034335	GstE1	2353.89	0.630276	0.188762	3.339	0.000840819	0.00671423	>1.5 fold change
FBgn0024985	Rilpl	943.002	0.629178	0.118041	5.33018	9.81137e-08	2.06537e-06	>1.5 fold change
FBgn0027279	l(1)G0196	2071.04	0.628448	0.151932	4.13639	3.52811e-05	0.000423905	>1.5 fold change
FBgn0033134	Tsp42El	1648.71	0.628283	0.160067	3.92511	8.66889e-05	0.000936222	>1.5 fold change
FBgn0024352	Stip1	2043.4	0.628167	0.134917	4.65596	3.22478e-06	4.95534e-05	>1.5 fold change
FBgn0000579	Eno	84429.9	0.622354	0.0919379	6.76929	1.29415e-11	4.90969e-10	>1.5 fold change
FBgn0032456	MRP	18703.5	0.621423	0.126985	4.89368	9.89654e-07	1.70263e-05	>1.5 fold change
FBgn0033502	CG12910	409.266	0.620419	0.209462	2.96197	0.00305681	0.0197255	>1.5 fold change
FBgn0027564	CG3149	227.793	0.620001	0.191946	3.23008	0.00123757	0.00928134	>1.5 fold change
FBgn0003975	vg	162.383	0.619952	0.232825	2.66273	0.00775086	0.0417233	>1.5 fold change
FBgn0025381	rush	1863.72	0.615626	0.0991051	6.21185	5.23645e-10	1.60706e-08	>1.5 fold change
FBgn0036589	CG13067	1497.72	0.614841	0.176963	3.4744	0.000511988	0.00440055	>1.5 fold change
FBgn0035407	Asciz	71.6063	0.613575	0.233981	2.62233	0.0087332	0.0460539	>1.5 fold change
FBgn0003557	Su(dx)	709.688	0.611809	0.133886	4.56962	4.88618e-06	7.14777e-05	>1.5 fold change
FBgn0032123	Oatp30B	1140.84	0.611699	0.101413	6.03177	1.62175e-09	4.67869e-08	>1.5 fold change
FBgn0011742	Arp2	1342.75	0.611657	0.102019	5.99555	2.02803e-09	5.77546e-08	>1.5 fold change
FBgn0024250	brk	342.75	0.609786	0.149164	4.08801	4.3509e-05	0.000510331	>1.5 fold change
FBgn0261113	Xrp1	24683.7	0.60842	0.0930428	6.53914	6.18717e-11	2.17961e-09	>1.5 fold change
FBgn0035497	CG14995	1490.46	0.607577	0.0867513	7.00367	2.49345e-12	1.04553e-10	>1.5 fold change
FBgn0020653	Trxr-1	5644.98	0.607164	0.121944	4.97905	6.38978e-07	1.16307e-05	>1.5 fold change
FBgn0035679	CG10467	1201.41	0.60694	0.186164	3.26024	0.00111317	0.00848978	>1.5 fold change
FBgn0027556	CG4928	2728.7	0.605177	0.22241	2.72099	0.00650868	0.0364972	>1.5 fold change
FBgn0032723	ssp3	333.315	0.603076	0.153134	3.93823	8.20851e-05	0.000892083	>1.5 fold change
FBgn0020300	geko	751.328	0.60261	0.175	3.44349	0.000574255	0.00483542	>1.5 fold change
FBgn0031633	Fnta	390.918	0.600715	0.128815	4.66341	3.11014e-06	4.80055e-05	>1.5 fold change
FBgn0001978	stc	1200.57	0.599129	0.0949712	6.30853	2.81693e-10	8.95704e-09	>1.15 fold change
FBgn0038079	NijC	228.709	0.594432	0.168574	3.52624	0.000421505	0.00373761	>1.15 fold change
FBgn0029999	CG1575	152.331	0.592604	0.203845	2.90713	0.00364764	0.0228124	>1.15 fold change
FBgn0035251	Vta1	767.588	0.592486	0.136432	4.34273	1.40726e-05	0.000184962	>1.15 fold change
FBgn0020389	Papss	583.574	0.59242	0.219301	2.7014	0.0069048	0.0382014	>1.15 fold change
FBgn0083969	CG34133	1034.46	0.591366	0.103049	5.73869	9.54145e-09	2.41616e-07	>1.15 fold change
FBgn0265180	CG44245	48341.2	0.588505	0.108991	5.39956	6.68059e-08	1.45359e-06	>1.15 fold change
FBgn0037884	Arfip	345.819	0.586792	0.129345	4.53663	5.71592e-06	8.16549e-05	>1.15 fold change
FBgn0011837	Tis11	2011.49	0.584713	0.0918565	6.36551	1.94645e-10	6.39981e-09	>1.15 fold change
FBgn0260648	Rrp40	109.787	0.584626	0.203207	2.877	0.00401473	0.0247062	>1.15 fold change
FBgn0029503	mora	351.687	0.583767	0.153445	3.80442	0.000142139	0.0014461	>1.15 fold change
FBgn0010315	CycD	372.683	0.58341	0.15701	3.71575	0.000202603	0.00197214	>1.15 fold change
FBgn0040285	Scamp	1220.49	0.577823	0.0997146	5.79477	6.84156e-09	1.77145e-07	>1.15 fold change
FBgn0039641	CG14511	104.885	0.576471	0.209368	2.75338	0.00589836	0.0336766	>1.15 fold change
FBgn0086611	Lcp65Ag3	3111.73	0.576122	0.145898	3.94881	7.85413e-05	0.000856265	>1.15 fold change
FBgn0042094	Ak3	631.7	0.575051	0.16853	3.41216	0.000644503	0.00531459	>1.15 fold change
FBgn0038519	Prx3	1435.09	0.573991	0.131273	4.37251	1.22828e-05	0.000162885	>1.15 fold change
FBgn0029157	ssh	995.016	0.572006	0.128149	4.46359	8.05965e-06	0.000111447	>1.15 fold change
FBgn0027590	GstE12	1017.42	0.571131	0.0977953	5.84007	5.21791e-09	1.38215e-07	>1.15 fold change
FBgn0263593	Lpin	1443.46	0.57042	0.142477	4.0036	6.23862e-05	0.000700796	>1.15 fold change
FBgn0032925	CG9246	316.013	0.570166	0.194718	2.92817	0.00340965	0.0215659	>1.15 fold change
FBgn0267849	Syx7	861.038	0.569688	0.153775	3.70467	0.000211664	0.00204496	>1.15 fold change
FBgn0038747	RhoGAP92B	953.036	0.569464	0.137737	4.13444	3.55826e-05	0.000427032	>1.15 fold change
FBgn0261986	RASSF8	410.577	0.569281	0.14733	3.864	0.000111546	0.00117049	>1.15 fold change
FBgn0038206	twf	644.568	0.566883	0.123689	4.58315	4.58029e-06	6.74795e-05	>1.15 fold change
FBgn0031322	CG5001	5784.18	0.566224	0.115431	4.9053	9.32854e-07	1.61565e-05	>1.15 fold change
FBgn0024909	Taf7	149.064	0.565882	0.211003	2.68186	0.00732134	0.0398671	>1.15 fold change
FBgn0051961	TBCC	258.339	0.56555	0.173281	3.26377	0.00109939	0.00841569	>1.15 fold change
FBgn0036805	Chmp1	1196.79	0.565192	0.13395	4.21944	2.4491e-05	0.000305975	>1.15 fold change
FBgn0260653	serp	28938.7	0.564983	0.129757	4.35416	1.33577e-05	0.000176013	>1.15 fold change
FBgn0025630	Rtca	109.042	0.564768	0.207855	2.71713	0.00658505	0.0368258	>1.15 fold change
FBgn0035989	Atat	674.189	0.564005	0.117013	4.82001	1.43551e-06	2.39028e-05	>1.15 fold change
FBgn0038535	alt	4180.97	0.562647	0.131564	4.27661	1.89762e-05	0.000242638	>1.15 fold change
FBgn0036502	CG7841	242.665	0.56261	0.199354	2.82217	0.00477005	0.028491	>1.15 fold change
FBgn0032032	CG17294	193.141	0.560674	0.17085	3.28168	0.00103191	0.00801158	>1.15 fold change
FBgn0028671	Vha100-1	1680.74	0.559424	0.109388	5.11415	3.15164e-07	6.10122e-06	>1.15 fold change
FBgn0010621	CCT5	4746.93	0.559311	0.130974	4.27038	1.95136e-05	0.000247675	>1.15 fold change
FBgn0003512	Sry-delta	213.497	0.558653	0.163123	3.42474	0.000615382	0.0051234	>1.15 fold change
FBgn0039266	CG11791	1474.78	0.558481	0.151876	3.67721	0.000235796	0.00225497	>1.15 fold change
FBgn0036576	CG5151	278.982	0.556295	0.163283	3.40693	0.000656975	0.00541311	>1.15 fold change
FBgn0034073	CG8414	216.542	0.554613	0.194661	2.84912	0.00438408	0.0265687	>1.15 fold change
FBgn0044871	Gos28	229.476	0.554091	0.184351	3.00564	0.00265025	0.0175503	>1.15 fold change
FBgn0039537	Hsdl2	1340.31	0.55341	0.101018	5.47831	4.29412e-08	9.94948e-07	>1.15 fold change
FBgn0030799	CG4872	157.876	0.553043	0.184746	2.99354	0.00275765	0.0182033	>1.15 fold change
FBgn0031145	Ntf-2	2565.69	0.550189	0.101354	5.4284	5.68618e-08	1.27196e-06	>1.15 fold change
FBgn0035199	tfc	2211.09	0.549889	0.0974709	5.64157	1.68507e-08	4.11611e-07	>1.15 fold change
FBgn0260747	Chchd2	3345.65	0.545372	0.156003	3.4959	0.000472462	0.00411547	>1.15 fold change
FBgn0040395	Unc-76	1030.67	0.544593	0.144147	3.77804	0.00015807	0.0015833	>1.15 fold change
FBgn0086909	CG31751	661.066	0.543967	0.125945	4.31908	1.56678e-05	0.000204435	>1.15 fold change
FBgn0033600	Cpr47Ec	58592.6	0.542218	0.0838401	6.46728	9.97804e-11	3.39943e-09	>1.15 fold change
FBgn0032586	Tpr2	2774.47	0.542076	0.110338	4.91287	8.97515e-07	1.56491e-05	>1.15 fold change
FBgn0031530	Pgant2	2486.48	0.541838	0.125802	4.30708	1.65425e-05	0.0002147	>1.15 fold change
FBgn0028703	Nhe3	722.603	0.541053	0.117374	4.60967	4.03312e-06	6.05378e-05	>1.15 fold change
FBgn0030343	ATP7	529.796	0.540651	0.132337	4.08541	4.4e-05	0.000514343	>1.15 fold change
FBgn0039419	CG12290	448.638	0.539987	0.190535	2.83406	0.0045961	0.0277238	>1.15 fold change
FBgn0022787	Hel89B	1398.84	0.53947	0.134289	4.01722	5.88895e-05	0.000667307	>1.15 fold change
FBgn0032140	CG13117	290.85	0.538344	0.155007	3.47304	0.000514604	0.00441205	>1.15 fold change
FBgn0036846	MESR6	288.405	0.538171	0.139349	3.86204	0.000112444	0.00117873	>1.15 fold change
FBgn0033367	PPO2	10765.9	0.537568	0.206747	2.60013	0.00931893	0.0484519	>1.15 fold change
FBgn0267390	dop	2273.52	0.535708	0.189133	2.83244	0.00461947	0.0278324	>1.15 fold change
FBgn0263346	smash	7003.5	0.535258	0.143411	3.73233	0.000189719	0.00186957	>1.15 fold change
FBgn0025578	Lcp9	76412	0.53479	0.13146	4.06808	4.74024e-05	0.000549773	>1.15 fold change
FBgn0001308	Khc	3521.4	0.533999	0.0807481	6.61315	3.76227e-11	1.35769e-09	>1.15 fold change
FBgn0028429	I-2	569.13	0.533728	0.119161	4.47905	7.49762e-06	0.000104795	>1.15 fold change
FBgn0030672	CG9281	3581.58	0.533266	0.146987	3.62797	0.000285654	0.00265338	>1.15 fold change
FBgn0030719	eIF5	4793.94	0.529944	0.124654	4.25133	2.12505e-05	0.000268078	>1.15 fold change
FBgn0001297	kay	7734.8	0.529221	0.0950782	5.56616	2.60415e-08	6.19255e-07	>1.15 fold change
FBgn0035405	CG15812	170.835	0.526591	0.187876	2.80287	0.00506505	0.0299251	>1.15 fold change
FBgn0267336	Glut4EF	1501.38	0.526078	0.140392	3.74722	0.000178804	0.00177383	>1.15 fold change
FBgn0262740	Evi5	705.539	0.525157	0.103012	5.09803	3.43201e-07	6.59469e-06	>1.15 fold change
FBgn0053100	eIF4EHP	1078.34	0.525065	0.114409	4.58938	4.4457e-06	6.56835e-05	>1.15 fold change
FBgn0262732	mbf1	2158.77	0.523162	0.110209	4.74701	2.06442e-06	3.31492e-05	>1.15 fold change
FBgn0033875	CG6357	169.854	0.522002	0.184886	2.82337	0.00475213	0.0284496	>1.15 fold change
FBgn0002413	dco	1569.58	0.521421	0.117725	4.42914	9.46109e-06	0.000128745	>1.15 fold change
FBgn0032059	PrBP	1526.38	0.521115	0.111638	4.6679	3.04297e-06	4.71797e-05	>1.15 fold change
FBgn0003396	shn	1615.4	0.520965	0.103385	5.03905	4.67838e-07	8.68351e-06	>1.15 fold change
FBgn0025874	Meics	130.918	0.520739	0.184713	2.81917	0.00481474	0.0287248	>1.15 fold change
FBgn0250823	gish	1796.86	0.51973	0.0896704	5.796	6.79144e-09	1.76288e-07	>1.15 fold change
FBgn0086355	Tpi	31265.4	0.519408	0.0824611	6.29882	2.99917e-10	9.4992e-09	>1.15 fold change
FBgn0037248	srl	549.284	0.518651	0.173416	2.99079	0.0027826	0.018295	>1.15 fold change
FBgn0030968	CG7322	700.634	0.518379	0.179065	2.89493	0.00379249	0.0235343	>1.15 fold change
FBgn0038088	CG10126	1406.34	0.51739	0.181315	2.85355	0.00432344	0.0262627	>1.15 fold change
FBgn0034179	CG6805	1535.23	0.516033	0.1087	4.74731	2.06143e-06	3.31492e-05	>1.15 fold change
FBgn0033127	Tsp42Ef	1972.31	0.516027	0.0913723	5.64752	1.62775e-08	3.98548e-07	>1.15 fold change
FBgn0026323	Tak1	1396.14	0.515239	0.186246	2.76645	0.00566702	0.0326446	>1.15 fold change
FBgn0034162	CG6426	3880.98	0.514396	0.163083	3.1542	0.00160937	0.0115272	>1.15 fold change
FBgn0035710	SP1173	8240.87	0.513878	0.079651	6.45162	1.1066e-10	3.75772e-09	>1.15 fold change
FBgn0013343	Syx1A	1645.13	0.511262	0.14433	3.54231	0.000396644	0.00354695	>1.15 fold change
FBgn0029969	CG10932	3373.21	0.510107	0.106392	4.79461	1.62989e-06	2.66679e-05	>1.15 fold change
FBgn0283472	S6k	1477.51	0.50967	0.114921	4.43498	9.20828e-06	0.000125487	>1.15 fold change
FBgn0086656	shrb	2083.77	0.508604	0.0999364	5.08928	3.59426e-07	6.86823e-06	>1.15 fold change
FBgn0039536	unc80	214.682	0.508357	0.188434	2.69781	0.00697983	0.0383846	>1.15 fold change
FBgn0028515	EndoGI	2132.38	0.508093	0.108473	4.68403	2.81287e-06	4.3941e-05	>1.15 fold change
FBgn0024432	Dlc90F	1147.4	0.507602	0.117607	4.31607	1.58833e-05	0.000206923	>1.15 fold change
FBgn0265174	PIG-V	139.475	0.505488	0.178892	2.82566	0.00471826	0.0282959	>1.15 fold change
FBgn0036505	CG7945	794.071	0.505488	0.124375	4.06423	4.81922e-05	0.000554585	>1.15 fold change
FBgn0001977	CIAPIN1	371.961	0.504577	0.143203	3.52351	0.000425873	0.00376195	>1.15 fold change
FBgn0032444	CCT4	3849.13	0.504363	0.140538	3.5888	0.000332205	0.0030314	>1.15 fold change
FBgn0028953	CG14478	1130.17	0.504271	0.132708	3.79985	0.000144782	0.00146579	>1.15 fold change
FBgn0030049	Trf4-1	704.98	0.503889	0.132555	3.80137	0.000143899	0.00146113	>1.15 fold change
FBgn0035713	velo	1722.35	0.503419	0.124773	4.03468	5.46768e-05	0.000624353	>1.15 fold change
FBgn0001961	Arpc1	2350.71	0.503377	0.117794	4.27335	1.92557e-05	0.000245605	>1.15 fold change
FBgn0036273	INPP5E	302.377	0.503052	0.162373	3.09813	0.00194749	0.013537	>1.15 fold change
FBgn0042135	Gdap2	1962.23	0.502993	0.119889	4.1955	2.72267e-05	0.000337709	>1.15 fold change
FBgn0052676	stx	1572.38	0.501544	0.097187	5.16061	2.46149e-07	4.91207e-06	>1.15 fold change
FBgn0022382	Pka-R2	3435.08	0.500493	0.151439	3.30491	0.000950083	0.0074602	>1.15 fold change
FBgn0015286	Rala	903.827	0.499421	0.111165	4.49259	7.03605e-06	9.90114e-05	>1.15 fold change
FBgn0024921	Tnpo	1535.09	0.498587	0.130534	3.81959	0.000133674	0.00137076	>1.15 fold change
FBgn0004397	Vinc	5743.52	0.497208	0.154563	3.21686	0.00129603	0.00966096	>1.15 fold change
FBgn0033313	Cirl	3491.53	0.497208	0.127897	3.88756	0.000101256	0.00107671	>1.15 fold change
FBgn0036580	PDCD-5	771.057	0.496401	0.126808	3.91459	9.05593e-05	0.000972949	>1.15 fold change
FBgn0031799	Pez	631.353	0.496055	0.143427	3.4586	0.00054299	0.00460208	>1.15 fold change
FBgn0035145	MED14	703.427	0.495728	0.12907	3.84076	0.000122652	0.00126904	>1.15 fold change
FBgn0026378	Rep	434.796	0.494572	0.132727	3.72624	0.000194357	0.00190261	>1.15 fold change
FBgn0001137	grk	721.648	0.493964	0.147389	3.35143	0.000803949	0.00645966	>1.15 fold change
FBgn0020545	kraken	911.599	0.493837	0.118088	4.18193	2.89051e-05	0.000356393	>1.15 fold change
FBgn0011695	EbpIII	1611.99	0.4931	0.145852	3.38083	0.000722683	0.00587506	>1.15 fold change
FBgn0039265	CG11790	1797.61	0.493005	0.103542	4.76139	1.92264e-06	3.11138e-05	>1.15 fold change
FBgn0003371	sgg	3636.76	0.492558	0.112007	4.39757	1.0947e-05	0.000146294	>1.15 fold change
FBgn0262716	Arp3	1541.43	0.491942	0.0909673	5.4079	6.37669e-08	1.39922e-06	>1.15 fold change
FBgn0015239	Hr78	957.733	0.4905	0.102963	4.76384	1.8994e-06	3.07857e-05	>1.15 fold change
FBgn0036740	Vps60	990.264	0.48865	0.101454	4.81647	1.46118e-06	2.42912e-05	>1.15 fold change
FBgn0261547	Exn	1836.83	0.48829	0.0953089	5.12324	3.00329e-07	5.83586e-06	>1.15 fold change
FBgn0039182	CG5728	473.138	0.488223	0.15841	3.08201	0.00205606	0.014175	>1.15 fold change
FBgn0035993	Nf-YA	186.569	0.48673	0.177218	2.74651	0.00602331	0.034239	>1.15 fold change
FBgn0036553	CG17027	873.035	0.484283	0.117365	4.12631	3.68627e-05	0.000440862	>1.15 fold change
FBgn0259211	grh	4168.56	0.484088	0.101163	4.78523	1.70791e-06	2.78125e-05	>1.15 fold change
FBgn0038223	Afti	393.5	0.482807	0.142058	3.39866	0.000677166	0.00556154	>1.15 fold change
FBgn0052479	Usp10	1439.46	0.481352	0.146934	3.27597	0.00105298	0.00815687	>1.15 fold change
FBgn0030828	CG5162	1388.18	0.48134	0.127868	3.76437	0.000166973	0.00167085	>1.15 fold change
FBgn0039751	CG1983	400.217	0.48096	0.155418	3.09462	0.00197064	0.0136521	>1.15 fold change
FBgn0285910	VhaAC39-1	2101.72	0.48093	0.129303	3.71942	0.000199682	0.00194554	>1.15 fold change
FBgn0026575	hang	1276.4	0.480807	0.159715	3.01041	0.00260899	0.0173324	>1.15 fold change
FBgn0013305	Nmda1	1491.83	0.480787	0.0962738	4.99395	5.91563e-07	1.08439e-05	>1.15 fold change
FBgn0002789	Mp20	100117	0.480675	0.111872	4.29664	1.73408e-05	0.000223939	>1.15 fold change
FBgn0261260	mgl	4138.21	0.480542	0.0982531	4.89086	1.00396e-06	1.72153e-05	>1.15 fold change
FBgn0031057	Ubqn	2728.39	0.480202	0.0871056	5.51287	3.53031e-08	8.2536e-07	>1.15 fold change
FBgn0024244	drm	1044.57	0.478745	0.144596	3.31092	0.0009299	0.00730726	>1.15 fold change
FBgn0262512	Vha14-1	919.003	0.477495	0.113862	4.19364	2.74519e-05	0.000339689	>1.15 fold change
FBgn0032783	CG10237	939.185	0.477431	0.10387	4.59644	4.29779e-06	6.40464e-05	>1.15 fold change
FBgn0260632	dl	4154.01	0.476602	0.147145	3.239	0.00119951	0.00906153	>1.15 fold change
FBgn0002306	sas	9255.44	0.476011	0.0872682	5.45457	4.90907e-08	1.11743e-06	>1.15 fold change
FBgn0010905	Spn	435.055	0.47388	0.142103	3.33476	0.000853733	0.00680687	>1.15 fold change
FBgn0031975	Tg	1485.74	0.472823	0.122758	3.85165	0.000117323	0.00122492	>1.15 fold change
FBgn0261573	CoRest	824.262	0.472113	0.147359	3.20383	0.00135612	0.0100038	>1.15 fold change
FBgn0266719	stac	2072.22	0.472013	0.0918799	5.13728	2.78749e-07	5.45747e-06	>1.15 fold change
FBgn0052758	Snx27	736.78	0.471385	0.115961	4.06502	4.80279e-05	0.000553925	>1.15 fold change
FBgn0286785	scb	1270.59	0.470277	0.113638	4.13837	3.49779e-05	0.000421196	>1.15 fold change
FBgn0010313	corto	572.579	0.469933	0.166191	2.82768	0.00468873	0.0281678	>1.15 fold change
FBgn0040382	CG5273	3153.15	0.469745	0.128867	3.6452	0.000267189	0.00251114	>1.15 fold change
FBgn0031150	bves	310.981	0.467784	0.160503	2.91449	0.00356265	0.0224022	>1.15 fold change
FBgn0013563	Pex1	317.291	0.4674	0.143243	3.26299	0.00110245	0.00842662	>1.15 fold change
FBgn0035499	Chd64	6076.27	0.467383	0.0825241	5.66359	1.48235e-08	3.66414e-07	>1.15 fold change
FBgn0286506	Mpi	2463.94	0.467066	0.126408	3.6949	0.000219974	0.00211539	>1.15 fold change
FBgn0086346	ALiX	3592.57	0.466763	0.130746	3.57	0.000356986	0.00322346	>1.15 fold change
FBgn0040208	Kat60	677.215	0.462623	0.120307	3.84534	0.000120384	0.00125182	>1.15 fold change
FBgn0025335	Cpes	536.422	0.462568	0.115674	3.9989	6.36366e-05	0.000712558	>1.15 fold change
FBgn0003231	ref(2)P	7412.2	0.462361	0.0876634	5.27428	1.33281e-07	2.73887e-06	>1.15 fold change
FBgn0051038	CG31038	1940.86	0.462184	0.0967961	4.77482	1.79871e-06	2.91994e-05	>1.15 fold change
FBgn0010341	Cdc42	3311.95	0.461048	0.0861953	5.34888	8.85013e-08	1.8783e-06	>1.15 fold change
FBgn0027497	Madm	916.163	0.459116	0.101128	4.53994	5.62692e-06	8.04945e-05	>1.15 fold change
FBgn0264491	how	4591.77	0.458518	0.115159	3.98161	6.84498e-05	0.000754943	>1.15 fold change
FBgn0052112	CG32112	455.36	0.458113	0.160248	2.85878	0.00425276	0.0259245	>1.15 fold change
FBgn0263601	mib1	711.187	0.457983	0.11197	4.09024	4.30923e-05	0.000506017	>1.15 fold change
FBgn0035546	CG11345	577.675	0.45766	0.145017	3.15591	0.00159997	0.0114757	>1.15 fold change
FBgn0025624	CG4025	336.853	0.456595	0.134354	3.39846	0.000677674	0.00556154	>1.15 fold change
FBgn0037890	CG17734	2734.11	0.456104	0.132924	3.43131	0.00060067	0.00501704	>1.15 fold change
FBgn0033086	CG9410	318.064	0.455976	0.149798	3.04394	0.00233504	0.0157448	>1.15 fold change
FBgn0028360	Cdc7	894.467	0.454012	0.14258	3.18426	0.00145126	0.0105665	>1.15 fold change
FBgn0032474	DnaJ-H	312.692	0.452891	0.163952	2.76234	0.00573894	0.0329846	>1.15 fold change
FBgn0261458	capt	7278.59	0.452175	0.139946	3.23107	0.00123328	0.00926931	>1.15 fold change
FBgn0027329	CCT6	3974.98	0.452163	0.122332	3.69619	0.000218855	0.00210692	>1.15 fold change
FBgn0031194	CG17598	532.603	0.450534	0.150648	2.99064	0.0027839	0.018295	>1.15 fold change
FBgn0029925	CG3040	239.424	0.450469	0.162746	2.76793	0.00564131	0.0325499	>1.15 fold change
FBgn0259228	C3G	2190.52	0.450074	0.101167	4.44881	8.63477e-06	0.000118138	>1.15 fold change
FBgn0027621	Pfrx	1933.22	0.448827	0.0837668	5.35805	8.41244e-08	1.78907e-06	>1.15 fold change
FBgn0027363	Stam	840.729	0.447166	0.117215	3.81493	0.000136222	0.00139412	>1.15 fold change
FBgn0250786	Chd1	1760.87	0.446481	0.127056	3.51406	0.000441312	0.00387673	>1.15 fold change
FBgn0015279	Pi3K92E	1425.4	0.446148	0.0965902	4.61898	3.8563e-06	5.82793e-05	>1.15 fold change
FBgn0261258	rgn	5558.23	0.443951	0.148858	2.98237	0.00286023	0.0186545	>1.15 fold change
FBgn0001215	Hrb98DE	2625.39	0.44338	0.153126	2.89552	0.00378535	0.0235179	>1.15 fold change
FBgn0033783	CG17019	546.317	0.442474	0.119544	3.70133	0.000214468	0.0020682	>1.15 fold change
FBgn0005640	Eip63E	971.831	0.442425	0.0937527	4.71907	2.3693e-06	3.75212e-05	>1.15 fold change
FBgn0037715	CG9399	1110.75	0.442347	0.154855	2.85652	0.00428309	0.0260634	>1.15 fold change
FBgn0000709	fliI	906.708	0.442202	0.106755	4.1422	3.43992e-05	0.000415156	>1.15 fold change
FBgn0035593	CG4603	623.152	0.441522	0.106566	4.14317	3.42531e-05	0.000414335	>1.15 fold change
FBgn0035375	Pgant6	863.19	0.441477	0.154073	2.86537	0.00416522	0.0255111	>1.15 fold change
FBgn0053113	Rtnl1	23573.6	0.44035	0.0925606	4.75743	1.96074e-06	3.16315e-05	>1.15 fold change
FBgn0263993	CG43736	1049.29	0.438877	0.141222	3.10772	0.00188539	0.0131761	>1.15 fold change
FBgn0284435	tyn	1633.41	0.438759	0.149239	2.93997	0.00328247	0.0208568	>1.15 fold change
FBgn0011204	cue	1548.14	0.438187	0.137694	3.18232	0.001461	0.0106261	>1.15 fold change
FBgn0260857	Bet1	412.168	0.436568	0.135746	3.21607	0.00129958	0.00966937	>1.15 fold change
FBgn0036272	Sms	1577.18	0.436337	0.116287	3.75224	0.00017526	0.00174034	>1.15 fold change
FBgn0039056	CenB1A	708.84	0.435427	0.104786	4.15539	3.24733e-05	0.000395678	>1.15 fold change
FBgn0030086	CCT2	4256.28	0.434905	0.118281	3.67689	0.000236098	0.00225578	>1.15 fold change
FBgn0083962	CG34126	894.002	0.434851	0.135539	3.20831	0.00133518	0.00987748	>1.15 fold change
FBgn0260442	rhea	13526	0.434095	0.136111	3.18928	0.00142628	0.0104248	>1.15 fold change
FBgn0263077	M7BP	388.856	0.434025	0.14978	2.89775	0.00375856	0.0233939	>1.15 fold change
FBgn0034345	CG5174	2764.05	0.433824	0.0795874	5.45092	5.0111e-08	1.13319e-06	>1.15 fold change
FBgn0031304	TBC1D23	609.005	0.433608	0.145022	2.98995	0.00279019	0.0183131	>1.15 fold change
FBgn0004648	svr	1935.91	0.433179	0.132634	3.26596	0.00109092	0.00837477	>1.15 fold change
FBgn0051510	CG31510	343.953	0.432776	0.136295	3.1753	0.00149683	0.0108486	>1.15 fold change
FBgn0033844	bbc	1713.68	0.43271	0.0977018	4.42888	9.47218e-06	0.000128745	>1.15 fold change
FBgn0032230	lft	989.903	0.432199	0.107715	4.01242	6.00993e-05	0.000679529	>1.15 fold change
FBgn0014877	Roe1	562.784	0.431473	0.154056	2.80076	0.00509829	0.0300823	>1.15 fold change
FBgn0035866	Arl5	311.008	0.431158	0.149159	2.89059	0.00384515	0.0237899	>1.15 fold change
FBgn0051451	lncRNA:CR31451	284.603	0.430829	0.160515	2.68404	0.00727374	0.0397332	>1.15 fold change
FBgn0020278	loco	740.637	0.428378	0.1366	3.13601	0.00171263	0.0121741	>1.15 fold change
FBgn0010470	Fkbp14	2183.83	0.427439	0.123913	3.44951	0.000561604	0.00474501	>1.15 fold change
FBgn0036450	Tdrd3	618.087	0.427385	0.117606	3.63405	0.000279006	0.00260096	>1.15 fold change
FBgn0031692	TpnC25D	6916.68	0.425423	0.118313	3.59574	0.000323473	0.00296217	>1.15 fold change
FBgn0022702	Cht2	2453.85	0.425138	0.109438	3.88475	0.000102437	0.00108703	>1.15 fold change
FBgn0039741	CG7943	500.114	0.424057	0.120506	3.51896	0.000433247	0.0038221	>1.15 fold change
FBgn0037719	bocks	600.486	0.422719	0.145771	2.89989	0.00373296	0.0232765	>1.15 fold change
FBgn0037446	Zif	340.016	0.422246	0.149294	2.82828	0.00467984	0.0281306	>1.15 fold change
FBgn0261549	rdgA	903.876	0.421229	0.114466	3.67995	0.000233278	0.00223709	>1.15 fold change
FBgn0034310	Nup75	475.63	0.419705	0.142699	2.94119	0.00326958	0.020826	>1.15 fold change
FBgn0004101	bs	508.45	0.418989	0.125125	3.34857	0.000812294	0.0065166	>1.15 fold change
FBgn0015754	Lis-1	1826.05	0.418933	0.104069	4.02552	5.68488e-05	0.000645595	>1.15 fold change
FBgn0002044	swm	1490.09	0.418839	0.0995055	4.2092	2.56274e-05	0.000319787	>1.15 fold change
FBgn0014032	Sptr	647.058	0.417031	0.125718	3.31719	0.000909286	0.00717795	>1.15 fold change
FBgn0259166	CG42271	386.444	0.416641	0.123143	3.3834	0.000715945	0.00582485	>1.15 fold change
FBgn0051715	CG31715	528.391	0.41563	0.1137	3.65551	0.000256673	0.00242773	>1.15 fold change
FBgn0003310	S	671	0.415324	0.134465	3.08871	0.00201027	0.0138988	>1.15 fold change
FBgn0031006	rictor	750.091	0.413212	0.114241	3.61701	0.000298027	0.00275104	>1.15 fold change
FBgn0039958	CG12567	761.115	0.413077	0.135813	3.04151	0.00235396	0.0158311	>1.15 fold change
FBgn0028474	CG4119	832.838	0.412215	0.120555	3.41931	0.00062779	0.00520578	>1.15 fold change
FBgn0036305	CG10984	465.259	0.410399	0.137438	2.98607	0.00282585	0.0184971	>1.15 fold change
FBgn0022097	Vha36-1	1277.69	0.409665	0.117589	3.48385	0.00049425	0.00427291	>1.15 fold change
FBgn0038763	PIG-L	369.985	0.408817	0.140312	2.91362	0.00357264	0.0224253	>1.15 fold change
FBgn0033903	CG8323	315.035	0.408687	0.141154	2.89533	0.00378757	0.0235179	>1.15 fold change
FBgn0004657	mys	7655.36	0.408327	0.125264	3.25974	0.00111514	0.00849855	>1.15 fold change
FBgn0265003	koi	1524.41	0.408317	0.0933889	4.37223	1.22985e-05	0.000162885	>1.15 fold change
FBgn0000042	Act5C	30808.6	0.407918	0.116757	3.49373	0.000476326	0.00414216	>1.15 fold change
FBgn0032889	CG9331	2991.44	0.407324	0.0920112	4.4269	9.55964e-06	0.000129763	>1.15 fold change
FBgn0032495	CG16820	316.762	0.407102	0.130554	3.11827	0.00181915	0.0127822	>1.15 fold change
FBgn0266410	CG45050	6887.94	0.405858	0.10836	3.74544	0.000180077	0.00178474	>1.15 fold change
FBgn0052428	CG32428	644.127	0.4058	0.135996	2.98391	0.0028459	0.0185811	>1.15 fold change
FBgn0086674	Tpst	559.939	0.405665	0.140378	2.88982	0.00385468	0.0238346	>1.15 fold change
FBgn0011754	PhKgamma	2828.48	0.405653	0.0907763	4.46871	7.86912e-06	0.000109397	>1.15 fold change
FBgn0263197	Patronin	2901.96	0.404702	0.105661	3.83018	0.00012805	0.00132093	>1.15 fold change
FBgn0034860	CG9812	3453.99	0.403817	0.115175	3.50611	0.000454707	0.00397417	>1.15 fold change
FBgn0034674	CG9304	458.186	0.402403	0.13876	2.9	0.00373168	0.0232765	>1.15 fold change
FBgn0011236	ken	904.119	0.401871	0.112324	3.57779	0.000346515	0.00314812	>1.15 fold change
FBgn0036483	CG12316	366.882	0.401485	0.124436	3.22644	0.0012534	0.00936616	>1.15 fold change
FBgn0037696	GstZ1	298.198	0.401179	0.139288	2.88021	0.00397408	0.024487	>1.15 fold change
FBgn0014906	Hydr2	938.933	0.40039	0.148167	2.7023	0.00688626	0.0381396	>1.15 fold change
FBgn0016693	Past1	3714.67	0.39933	0.0875355	4.56192	5.06889e-06	7.36304e-05	>1.15 fold change
FBgn0265356	tn	18902.5	0.399242	0.133518	2.99017	0.00278818	0.0183115	>1.15 fold change
FBgn0003076	Pgm1	12331.7	0.398714	0.103802	3.84111	0.000122478	0.0012685	>1.15 fold change
FBgn0029911	CG14435	512.757	0.397875	0.116249	3.4226	0.000620255	0.00515569	>1.15 fold change
FBgn0261931	Hecw	454.975	0.397357	0.135975	2.92228	0.00347481	0.0219176	>1.15 fold change
FBgn0038058	CG5608	265.486	0.397177	0.149061	2.66452	0.00770982	0.0415885	>1.15 fold change
FBgn0051140	CG31140	952.362	0.396126	0.126937	3.12065	0.00180451	0.0127225	>1.15 fold change
FBgn0035896	CG6983	554.127	0.396121	0.129203	3.06587	0.00217035	0.0148176	>1.15 fold change
FBgn0031682	CG5828	357.764	0.395257	0.151936	2.60146	0.00928269	0.048312	>1.15 fold change
FBgn0039623	CG1951	454.81	0.395047	0.142783	2.76676	0.0056616	0.0326446	>1.15 fold change
FBgn0035371	AhcyL1	1309.41	0.394663	0.102675	3.84379	0.000121146	0.00125597	>1.15 fold change
FBgn0266599	Hsc70-4	67653.3	0.393771	0.146197	2.69342	0.00707235	0.0387763	>1.15 fold change
FBgn0263132	Cht6	18475.2	0.393701	0.103526	3.80293	0.000142996	0.00145339	>1.15 fold change
FBgn0086442	mib2	851.962	0.393598	0.103312	3.80979	0.000139084	0.00141901	>1.15 fold change
FBgn0029937	CG8300	282.316	0.393579	0.145477	2.70544	0.00682146	0.0378617	>1.15 fold change
FBgn0046685	Wsck	390.822	0.39347	0.123189	3.19402	0.00140304	0.0103059	>1.15 fold change
FBgn0050163	Cpr60D	17433.8	0.392637	0.126532	3.10305	0.00191535	0.0133405	>1.15 fold change
FBgn0034315	CG5721	562.658	0.39251	0.120203	3.26539	0.00109313	0.0083801	>1.15 fold change
FBgn0011708	Syx5	991.975	0.392488	0.128751	3.04843	0.00230042	0.0155518	>1.15 fold change
FBgn0028546	ics	2441.17	0.391595	0.10179	3.84707	0.00011954	0.00124475	>1.15 fold change
FBgn0028375	heix	412.207	0.390544	0.136415	2.86291	0.00419773	0.0256646	>1.15 fold change
FBgn0260798	Gprk1	818.793	0.389666	0.110339	3.53155	0.000413135	0.00367598	>1.15 fold change
FBgn0260386	mtg	404.101	0.389272	0.141516	2.75073	0.00594623	0.0339125	>1.15 fold change
FBgn0027509	TBCD	697.978	0.388587	0.131855	2.94708	0.00320786	0.0205212	>1.15 fold change
FBgn0030914	CG6106	534.998	0.387801	0.145854	2.65882	0.00784141	0.0420577	>1.15 fold change
FBgn0003209	raw	2819.62	0.386912	0.138492	2.79375	0.00521001	0.030653	>1.15 fold change
FBgn0004003	wbl	547.737	0.385606	0.148582	2.59524	0.00945258	0.0489992	>1.15 fold change
FBgn0037261	CG9775	2298.26	0.385027	0.106968	3.59945	0.000318888	0.00292795	>1.15 fold change
FBgn0053548	SmydA-8	1044.62	0.38392	0.130812	2.9349	0.00333655	0.0211227	>1.15 fold change
FBgn0035517	CG1265	1826.88	0.383602	0.109378	3.50712	0.000452981	0.00396914	>1.15 fold change
FBgn0264855	AP-2alpha	1813.92	0.383012	0.0940021	4.0745	4.61128e-05	0.000536016	>1.15 fold change
FBgn0011770	Gip	1068.1	0.381764	0.123516	3.09082	0.00199606	0.0138097	>1.15 fold change
FBgn0021760	chb	3033.73	0.38176	0.145178	2.62959	0.00854879	0.0452426	>1.15 fold change
FBgn0040600	CG13631	364.405	0.38021	0.143958	2.64112	0.00826332	0.0438888	>1.15 fold change
FBgn0025455	CycT	1542.24	0.380027	0.111173	3.41835	0.000630031	0.00522019	>1.15 fold change
FBgn0023477	Taldo	3736.76	0.379302	0.117467	3.22899	0.00124227	0.00930985	>1.15 fold change
FBgn0031143	CG1532	647.26	0.378701	0.106921	3.54188	0.000397284	0.00354713	>1.15 fold change
FBgn0030873	CG15814	570.254	0.377611	0.12081	3.12565	0.00177413	0.0125523	>1.15 fold change
FBgn0051028	CG31028	846.331	0.377422	0.116533	3.23874	0.00120057	0.00906292	>1.15 fold change
FBgn0259749	mmy	8788.71	0.377245	0.103627	3.6404	0.00027221	0.00255138	>1.15 fold change
FBgn0052425	CG32425	1135.53	0.377052	0.132273	2.85056	0.00436428	0.0264797	>1.15 fold change
FBgn0004638	drk	1852.05	0.375549	0.108098	3.47414	0.000512497	0.00440127	>1.15 fold change
FBgn0004381	Klp68D	469.01	0.375265	0.115731	3.24255	0.00118464	0.00896881	>1.15 fold change
FBgn0259238	CG42336	1120.88	0.374198	0.13858	2.70023	0.00692908	0.0382803	>1.15 fold change
FBgn0037606	CG8032	470.251	0.373953	0.130494	2.86567	0.00416131	0.0255022	>1.15 fold change
FBgn0034451	TBCB	536.594	0.373911	0.119846	3.11994	0.00180889	0.0127372	>1.15 fold change
FBgn0011570	cpb	1896.06	0.373897	0.0886084	4.21965	2.4468e-05	0.000305975	>1.15 fold change
FBgn0030809	Ubr1	2077.27	0.373678	0.12686	2.9456	0.00322333	0.0205947	>1.15 fold change
FBgn0034693	flap	4534.75	0.37366	0.119406	3.12932	0.00175214	0.0124209	>1.15 fold change
FBgn0052549	Nt5b	893.1	0.372575	0.123537	3.01591	0.00256212	0.0170539	>1.15 fold change
FBgn0030749	AnxB11	1660.89	0.37038	0.10184	3.63688	0.000275959	0.00257719	>1.15 fold change
FBgn0001104	Galphai	910.965	0.370294	0.11124	3.32879	0.000872227	0.00692765	>1.15 fold change
FBgn0029155	Men-b	9182.31	0.369669	0.096732	3.82158	0.000132599	0.00136108	>1.15 fold change
FBgn0038659	EndoA	1338.01	0.368915	0.129983	2.83817	0.00453727	0.0274009	>1.15 fold change
FBgn0004636	Rap1	1754.28	0.368902	0.102214	3.60912	0.000307242	0.00282854	>1.15 fold change
FBgn0031977	baf	772.274	0.368748	0.111227	3.31526	0.000915579	0.00721114	>1.15 fold change
FBgn0036333	MICAL-like	634.239	0.368689	0.115579	3.18994	0.00142301	0.0104083	>1.15 fold change
FBgn0015765	p38a	415.483	0.368519	0.12865	2.8645	0.00417666	0.0255509	>1.15 fold change
FBgn0260970	Ubr3	2440.15	0.36827	0.096892	3.80083	0.000144214	0.0014629	>1.15 fold change
FBgn0030087	CG7766	6795.19	0.368176	0.0806793	4.56345	5.03197e-06	7.32998e-05	>1.15 fold change
FBgn0012051	CalpA	2815.41	0.366183	0.105435	3.47306	0.000514555	0.00441205	>1.15 fold change
FBgn0041171	ago	1148.75	0.365147	0.108128	3.37699	0.000732848	0.00593905	>1.15 fold change
FBgn0003514	sqh	2098.2	0.364374	0.106338	3.42655	0.000611296	0.00509348	>1.15 fold change
FBgn0014388	sty	1527.2	0.362814	0.104629	3.46761	0.000525115	0.00447798	>1.15 fold change
FBgn0052528	parvin	1739.81	0.362711	0.123514	2.9366	0.00331836	0.0210265	>1.15 fold change
FBgn0261811	pico	513.22	0.362289	0.139783	2.59179	0.0095478	0.0494185	>1.15 fold change
FBgn0261797	Dhc64C	5834.8	0.3617	0.114321	3.16391	0.00155662	0.0112348	>1.15 fold change
FBgn0284248	Cyt-c-p	7200.2	0.361411	0.125748	2.87409	0.00405198	0.0248911	>1.15 fold change
FBgn0000257	car	396.851	0.361016	0.123735	2.91766	0.00352668	0.0221918	>1.15 fold change
FBgn0259227	CG42327	1739.88	0.360654	0.132601	2.71985	0.00653114	0.0365441	>1.15 fold change
FBgn0036318	Wbp2	1638.22	0.360631	0.104825	3.44031	0.000581045	0.00488349	>1.15 fold change
FBgn0031118	RhoGAP19D	744.809	0.359995	0.115607	3.11396	0.00184597	0.0129355	>1.15 fold change
FBgn0261341	verm	41958.6	0.359956	0.129159	2.78693	0.00532099	0.0311529	>1.15 fold change
FBgn0010548	Aldh-III	2233.75	0.359886	0.137266	2.62182	0.00874622	0.046099	>1.15 fold change
FBgn0085446	CG34417	23057.3	0.359832	0.0880386	4.08721	4.36587e-05	0.000511508	>1.15 fold change
FBgn0020521	pio	6579.04	0.358709	0.0864623	4.14874	3.34314e-05	0.00040497	>1.15 fold change
FBgn0051973	Cda5	3468.37	0.35853	0.119787	2.99307	0.00276188	0.018208	>1.15 fold change
FBgn0035424	Larp4B	1861.61	0.358529	0.137408	2.60923	0.00907468	0.0474679	>1.15 fold change
FBgn0262736	Vha16-1	15002.8	0.358227	0.111568	3.21086	0.0013234	0.0098184	>1.15 fold change
FBgn0265935	coro	11929.2	0.356635	0.10029	3.55604	0.00037648	0.00337886	>1.15 fold change
FBgn0010415	Sdc	2193.87	0.356072	0.104544	3.40594	0.000659358	0.00542844	>1.15 fold change
FBgn0010488	NAT1	9171.9	0.355781	0.0912115	3.90061	9.59498e-05	0.0010266	>1.15 fold change
FBgn0021872	Xbp1	12477	0.355714	0.117889	3.01737	0.00254981	0.0169828	>1.15 fold change
FBgn0033683	CG18343	375.914	0.355279	0.130612	2.72011	0.00652611	0.0365356	>1.15 fold change
FBgn0004924	Top1	2019.88	0.353926	0.107219	3.30095	0.000963573	0.00754325	>1.15 fold change
FBgn0030930	Pgant7	1573.94	0.353684	0.133852	2.64234	0.00823348	0.0437858	>1.15 fold change
FBgn0030699	CG8578	551.577	0.35363	0.118465	2.98511	0.00283475	0.0185233	>1.15 fold change
FBgn0033889	CG6701	1670.06	0.353625	0.0996638	3.54818	0.000387901	0.00347534	>1.15 fold change
FBgn0035978	UGP	5044.12	0.353296	0.0933312	3.7854	0.000153463	0.00154313	>1.15 fold change
FBgn0031696	Bub1	386.179	0.35311	0.13324	2.65018	0.00804494	0.0429214	>1.15 fold change
FBgn0263355	CG31688	334.105	0.352868	0.130377	2.70653	0.00679906	0.0377647	>1.15 fold change
FBgn0030065	CG12075	3794.42	0.352478	0.126069	2.7959	0.00517549	0.0304906	>1.15 fold change
FBgn0037549	CG7878	635.606	0.352012	0.134953	2.6084	0.00909672	0.0475352	>1.15 fold change
FBgn0026083	tyf	2611.55	0.351949	0.0881207	3.99395	6.49823e-05	0.000725239	>1.15 fold change
FBgn0028507	CG3793	333.985	0.351606	0.131558	2.67262	0.00752606	0.0408315	>1.15 fold change
FBgn0085478	Zdhhc8	897.492	0.350765	0.117106	2.99529	0.00274186	0.0181222	>1.15 fold change
FBgn0036814	CG14073	1351.75	0.349376	0.12951	2.69768	0.00698239	0.0383846	>1.15 fold change
FBgn0030234	CG15211	1562.36	0.34918	0.10736	3.25242	0.00114428	0.00869501	>1.15 fold change
FBgn0011217	eff	9575.06	0.348318	0.0889249	3.91699	8.96598e-05	0.000965288	>1.15 fold change
FBgn0039914	mav	1319.53	0.348135	0.117165	2.97131	0.00296533	0.019231	>1.15 fold change
FBgn0264493	rdx	1203.51	0.347844	0.128145	2.71446	0.00663844	0.0370643	>1.15 fold change
FBgn0015622	Cnx99A	3007.94	0.347266	0.116682	2.97617	0.00291869	0.0189999	>1.15 fold change
FBgn0285955	cv-c	1720.58	0.346994	0.111883	3.1014	0.00192608	0.0134062	>1.15 fold change
FBgn0034654	eIF3k	1889.37	0.346688	0.0907988	3.8182	0.000134431	0.00137716	>1.15 fold change
FBgn0035770	pst	2824.64	0.346588	0.0999595	3.46728	0.000525753	0.00447798	>1.15 fold change
FBgn0011573	Cdc37	689.854	0.346139	0.127407	2.7168	0.00659172	0.0368432	>1.15 fold change
FBgn0263929	jvl	1398.52	0.344597	0.109412	3.14953	0.00163535	0.0116648	>1.15 fold change
FBgn0036374	Spt20	564.703	0.344232	0.116161	2.9634	0.0030426	0.0196706	>1.15 fold change
FBgn0023508	Ocrl	773.583	0.344232	0.114973	2.99403	0.00275322	0.0181856	>1.15 fold change
FBgn0001091	Gapdh1	82393.7	0.343712	0.0857319	4.00916	6.09363e-05	0.000686744	>1.15 fold change
FBgn0037541	CG2747	1512.06	0.343433	0.105009	3.27052	0.0010735	0.00827862	>1.15 fold change
FBgn0287825	Vha44	2270.48	0.343311	0.111371	3.0826	0.00205202	0.0141591	>1.15 fold change
FBgn0036518	RhoGAP71E	584.735	0.34306	0.113157	3.03173	0.00243157	0.0162791	>1.15 fold change
FBgn0014037	Su(Tpl)	4054.62	0.3429	0.10986	3.12125	0.00180086	0.0127054	>1.15 fold change
FBgn0034598	CG4266	1370.17	0.342651	0.102869	3.33093	0.000865577	0.00688539	>1.15 fold change
FBgn0034858	eIF2Bdelta	706.208	0.341087	0.108106	3.15511	0.00160438	0.0114994	>1.15 fold change
FBgn0283468	slmb	1206.35	0.340214	0.104175	3.26578	0.00109162	0.00837477	>1.15 fold change
FBgn0030003	CG2116	510.893	0.339992	0.118445	2.87046	0.0040988	0.0251489	>1.15 fold change
FBgn0011584	Trp1	3035.07	0.339232	0.10396	3.26311	0.00110196	0.00842662	>1.15 fold change
FBgn0031737	obst-E	38447.5	0.338981	0.0849523	3.99025	6.60039e-05	0.000733479	>1.15 fold change
FBgn0033668	exp	2770.49	0.338779	0.123545	2.74216	0.00610373	0.0346391	>1.15 fold change
FBgn0263110	CG43367	738.562	0.338033	0.125256	2.69874	0.00696017	0.0383643	>1.15 fold change
FBgn0031698	Ncoa6	1257.71	0.337395	0.126264	2.67214	0.00753685	0.0408565	>1.15 fold change
FBgn0008635	betaCOP	3292.48	0.33619	0.127996	2.62657	0.00862495	0.0455758	>1.15 fold change
FBgn0037614	TMEM216	467.306	0.335713	0.128607	2.61037	0.0090445	0.0473579	>1.15 fold change
FBgn0037279	CG1129	453.106	0.335337	0.120994	2.77153	0.00557942	0.0322491	>1.15 fold change
FBgn0004852	Ac76E	7126.8	0.33503	0.0821097	4.08027	4.49832e-05	0.000525244	>1.15 fold change
FBgn0034885	Eglp4	5811.31	0.333962	0.0837849	3.98595	6.72115e-05	0.0007453	>1.15 fold change
FBgn0265998	Doa	6128.58	0.331825	0.102352	3.242	0.00118695	0.0089797	>1.15 fold change
FBgn0023537	CG17896	9600.75	0.3302	0.126912	2.6018	0.00927369	0.0482894	>1.15 fold change
FBgn0025639	Hmt4-20	1398.54	0.328553	0.120773	2.72041	0.00652009	0.0365217	>1.15 fold change
FBgn0030141	Gga	582.667	0.327995	0.117281	2.79667	0.00516321	0.0304356	>1.15 fold change
FBgn0030089	AP-1gamma	1548.6	0.327529	0.105768	3.09668	0.00195699	0.0135848	>1.15 fold change
FBgn0020620	RN-tre	631.492	0.327345	0.119617	2.73661	0.00620753	0.0350944	>1.15 fold change
FBgn0025866	CalpB	1655.66	0.325521	0.123142	2.64347	0.00820613	0.0436747	>1.15 fold change
FBgn0053523	CG33523	865.274	0.325489	0.0998169	3.26086	0.00111077	0.00847768	>1.15 fold change
FBgn0036516	CG7656	860.097	0.325146	0.118009	2.75527	0.00586443	0.0335383	>1.15 fold change
FBgn0263598	Vha68-2	5385.81	0.32489	0.0998588	3.2535	0.00113995	0.00866845	>1.15 fold change
FBgn0001123	Galphas	2587.12	0.324366	0.0797459	4.0675	4.75199e-05	0.000550518	>1.15 fold change
FBgn0260858	Ykt6	438.789	0.324161	0.121943	2.65829	0.00785384	0.0421026	>1.15 fold change
FBgn0004903	Rb97D	451.769	0.322952	0.118956	2.7149	0.00662962	0.0370351	>1.15 fold change
FBgn0011661	Moe	11143.8	0.321106	0.0782454	4.10384	4.0635e-05	0.000480979	>1.15 fold change
FBgn0032200	CG5676	1329.35	0.319857	0.108872	2.93793	0.00330414	0.020965	>1.15 fold change
FBgn0261710	nocte	4121.02	0.319754	0.108728	2.94086	0.003273	0.0208344	>1.15 fold change
FBgn0260635	Diap1	2771.78	0.319418	0.113283	2.81965	0.00480762	0.0286989	>1.15 fold change
FBgn0013987	MAPk-Ak2	1865.74	0.318981	0.0927223	3.44017	0.000581344	0.00488349	>1.15 fold change
FBgn0266464	Nsf2	1001.98	0.317821	0.110029	2.88851	0.00387075	0.0239197	>1.15 fold change
FBgn0003334	Scm	800.252	0.316913	0.0997302	3.17771	0.00148446	0.0107665	>1.15 fold change
FBgn0051151	wge	1750.68	0.316599	0.102903	3.07668	0.00209322	0.0143478	>1.15 fold change
FBgn0010583	dock	603.392	0.316226	0.117241	2.69722	0.00699212	0.0384177	>1.15 fold change
FBgn0041604	dlp	791.789	0.316028	0.10529	3.0015	0.00268654	0.0177792	>1.15 fold change
FBgn0086687	Desat1	6325.81	0.315464	0.0882978	3.57273	0.000353277	0.00319275	>1.15 fold change
FBgn0025633	spdi	885.941	0.314876	0.118399	2.65945	0.00782695	0.0420237	>1.15 fold change
FBgn0003884	alphaTub84B	59713.8	0.314374	0.0871478	3.60736	0.000309326	0.00284519	>1.15 fold change
FBgn0026192	par-6	688.834	0.314003	0.105575	2.97421	0.00293742	0.0190858	>1.15 fold change
FBgn0034638	CG10433	1253.18	0.31394	0.1116	2.81309	0.00490686	0.0291568	>1.15 fold change
FBgn0026577	CG8677	1351.82	0.313485	0.114662	2.73399	0.00625714	0.0353285	>1.15 fold change
FBgn0035410	MnM	3215.89	0.31229	0.105433	2.96197	0.00305677	0.0197255	>1.15 fold change
FBgn0029791	AdamTS-B	1246.36	0.31213	0.120363	2.59324	0.00950771	0.0492603	>1.15 fold change
FBgn0024362	Naa30A	1321.87	0.308747	0.0970581	3.18105	0.0014674	0.0106577	>1.15 fold change
FBgn0002441	l(3)mbt	531.74	0.307899	0.117733	2.61524	0.00891646	0.0468295	>1.15 fold change
FBgn0034971	Gpat4	838.301	0.306253	0.108731	2.81662	0.00485323	0.0289211	>1.15 fold change
FBgn0040206	krz	782.318	0.304617	0.105571	2.88543	0.00390878	0.0241403	>1.15 fold change
FBgn0036666	TSG101	967.93	0.30456	0.103163	2.95221	0.00315512	0.0202338	>1.15 fold change
FBgn0034051	Mlf	884.864	0.304478	0.11244	2.70791	0.00677086	0.0376615	>1.15 fold change
FBgn0033814	Qsox1	903.631	0.304259	0.110099	2.7635	0.0057185	0.0328853	>1.15 fold change
FBgn0037671	ATP6AP2	2355.37	0.303745	0.096945	3.13317	0.00172931	0.0122843	>1.15 fold change
FBgn0043884	mask	5212.17	0.303628	0.101483	2.9919	0.00277243	0.018266	>1.15 fold change
FBgn0015509	Cul1	1664.19	0.303559	0.0994317	3.05294	0.00226608	0.0153598	>1.15 fold change
FBgn0040273	Spt5	1105.02	0.303105	0.0985052	3.07705	0.00209063	0.0143478	>1.15 fold change
FBgn0028343	Ankle2	1031.76	0.303027	0.108667	2.78858	0.00529395	0.0310648	>1.15 fold change
FBgn0021796	Tor	1224.16	0.301543	0.112683	2.67602	0.00745019	0.0404914	>1.15 fold change
FBgn0011586	e(r)	689.881	0.301461	0.105234	2.86467	0.00417449	0.0255509	>1.15 fold change
FBgn0037098	Wnk	1988.38	0.301267	0.0942113	3.19778	0.0013849	0.0101798	>1.15 fold change
FBgn0037513	pyd3	2516.15	0.30124	0.101693	2.96224	0.00305414	0.0197255	>1.15 fold change
FBgn0061469	Ube3a	698.007	0.300932	0.109254	2.75442	0.00587966	0.0336069	>1.15 fold change
FBgn0259152	Clbn	743.219	0.299213	0.112882	2.65068	0.00803291	0.0429071	>1.15 fold change
FBgn0032859	Arpc2	1227.34	0.297203	0.0978452	3.03748	0.00238565	0.0160276	>1.15 fold change
FBgn0261269	conv	1374.45	0.295718	0.102801	2.87661	0.00401969	0.0247221	>1.15 fold change
FBgn0035772	Sh3beta	4905.4	0.294821	0.0859841	3.42878	0.000606297	0.00505589	>1.15 fold change
FBgn0039674	CG1907	3692.82	0.294561	0.0952684	3.09191	0.00198875	0.0137683	>1.15 fold change
FBgn0036921	RhoGDI	2811.64	0.293735	0.098887	2.97041	0.00297407	0.0192756	>1.15 fold change
FBgn0003074	Pgi	26410	0.291565	0.0936063	3.1148	0.00184069	0.012916	>1.15 fold change
FBgn0259143	CG42258	1585.42	0.291293	0.0945185	3.08187	0.00205706	0.014175	>1.15 fold change
FBgn0040918	schlank	867.602	0.289832	0.108879	2.66197	0.00776842	0.0417961	>1.15 fold change
FBgn0005671	Vha55	5660.1	0.289453	0.0914435	3.16537	0.00154885	0.0111865	>1.15 fold change
FBgn0037955	Kyat	1668.06	0.289246	0.103114	2.80512	0.00502978	0.0297788	>1.15 fold change
FBgn0027335	Rip11	1726.05	0.288927	0.0965835	2.99147	0.00277634	0.0182801	>1.15 fold change
FBgn0015790	Rab11	3512.83	0.288128	0.0836405	3.44484	0.000571407	0.00481534	>1.15 fold change
FBgn0023169	AMPKalpha	2026.74	0.287446	0.106665	2.69485	0.00704209	0.0386513	>1.15 fold change
FBgn0035526	CG1316	1124.79	0.286978	0.103022	2.78559	0.00534299	0.0312464	>1.15 fold change
FBgn0260794	ctrip	4115.11	0.286633	0.1082	2.6491	0.00807055	0.0430194	>1.15 fold change
FBgn0261999	Ca-Ma2d	1665.78	0.285879	0.106031	2.69619	0.00701372	0.0385159	>1.15 fold change
FBgn0000319	Chc	7949.2	0.285392	0.0759737	3.75646	0.000172333	0.00171621	>1.15 fold change
FBgn0031985	mon2	1510.31	0.283126	0.0961487	2.94466	0.00323306	0.0206314	>1.15 fold change
FBgn0032246	Wdfy2	1266.81	0.282682	0.0922291	3.065	0.00217667	0.014851	>1.15 fold change
FBgn0004868	Gdi	4189.17	0.282245	0.097602	2.89179	0.00383051	0.0237375	>1.15 fold change
FBgn0032729	L2HGDH	3308.66	0.281479	0.0788573	3.56947	0.000357708	0.00322716	>1.15 fold change
FBgn0037239	Sfxn1-3	953.055	0.281215	0.104786	2.6837	0.00728131	0.0397536	>1.15 fold change
FBgn0000116	Argk1	237740	0.280267	0.0845248	3.3158	0.000913817	0.00720274	>1.15 fold change
FBgn0034708	Vps35	1335.07	0.280047	0.0979434	2.85927	0.00424617	0.0258996	>1.15 fold change
FBgn0037873	SdhC	2942.64	0.279975	0.105961	2.64226	0.00823547	0.0437858	>1.15 fold change
FBgn0011745	Arp1	2324.33	0.279766	0.0871928	3.20859	0.00133387	0.00987485	>1.15 fold change
FBgn0038610	CG7675	3806.36	0.276268	0.0844788	3.27027	0.00107446	0.00827987	>1.15 fold change
FBgn0261570	raskol	1531.36	0.274969	0.101072	2.72053	0.00651781	0.0365217	>1.15 fold change
FBgn0261553	CG42671	3232.75	0.273268	0.0906247	3.01537	0.00256662	0.0170729	>1.15 fold change
FBgn0032479	CG16974	3943.84	0.269753	0.0789387	3.41725	0.000632571	0.00523312	>1.15 fold change
FBgn0262515	VhaAC45	3422.5	0.268739	0.0929603	2.8909	0.0038414	0.0237809	>1.15 fold change
FBgn0030276	Dlic	3298.36	0.265639	0.0954236	2.78379	0.00537275	0.0313496	>1.15 fold change
FBgn0036547	CG17032	4603.94	0.26115	0.0996723	2.62009	0.00879073	0.04631	>1.15 fold change
FBgn0022770	Peritrophin-A	12672.4	0.259877	0.0949071	2.73823	0.0061771	0.0350171	>1.15 fold change
FBgn0032899	CG9338	2135.17	0.259374	0.0916994	2.82852	0.00467634	0.0281259	>1.15 fold change
FBgn0029941	CG1677	1749.19	0.25692	0.0886275	2.89888	0.003745	0.0233235	>1.15 fold change
FBgn0003345	sd	2810.5	0.256383	0.0821874	3.11949	0.00181165	0.0127468	>1.15 fold change
FBgn0034577	cpa	1989.08	0.255921	0.0927974	2.75785	0.00581828	0.0333296	>1.15 fold change
FBgn0039875	sip3	1126.6	0.254305	0.0961036	2.64616	0.00814119	0.0433513	>1.15 fold change
FBgn0035872	Cpsf6	1779.05	0.254109	0.0963681	2.63686	0.00836769	0.0444204	>1.15 fold change
FBgn0284243	betaTub56D	53646.5	0.251052	0.0865458	2.90079	0.00372219	0.0232373	>1.15 fold change
FBgn0010333	Rac1	2035.85	0.250558	0.0848991	2.95124	0.00316498	0.0202845	>1.15 fold change
FBgn0000273	Pka-C1	9145.37	0.250522	0.0931925	2.68822	0.00718331	0.0393222	>1.15 fold change
FBgn0003277	Polr2A	2705.07	0.247039	0.092134	2.6813	0.00733366	0.0398922	>1.15 fold change
FBgn0051716	Cnot4	2346.57	0.244129	0.0891655	2.73793	0.00618264	0.0350293	>1.15 fold change
FBgn0267912	CanA-14F	1295.61	0.240026	0.0917701	2.61551	0.00890942	0.0468295	>1.15 fold change
FBgn0010303	hep	1085.72	0.239766	0.0919411	2.60783	0.00911193	0.0475906	>1.15 fold change
FBgn0001083	fw	1858.71	0.235398	0.0903801	2.60453	0.00920005	0.0479542	>1.15 fold change
FBgn0015222	Fer1HCH	2424.76	0.232809	0.0862002	2.70079	0.00691755	0.0382515	>1.15 fold change
FBgn0262872	milt	4291.09	0.232319	0.082251	2.82451	0.00473531	0.0283653	>1.15 fold change
FBgn0039120	Nup98-96	2053.28	0.229867	0.0856348	2.68427	0.00726873	0.0397268	>1.15 fold change
FBgn0263594	lost	13630.2	0.229364	0.0859228	2.66942	0.00759816	0.0411066	>1.15 fold change
FBgn0250906	Pgk	16194	0.228577	0.0792651	2.88371	0.00393021	0.0242437	>1.15 fold change
FBgn0002921	Atpalpha	10968.7	0.223945	0.0796983	2.80991	0.00495552	0.0294122	>1.15 fold change
FBgn0260934	par-1	5108.08	0.222649	0.0753066	2.95656	0.00311089	0.020006	>1.15 fold change
FBgn0004370	Ptp10D	3405.29	0.209289	0.079432	2.63482	0.0084183	0.0446661	>1.15 fold change
FBgn0039993	CG17691	3892.5	-0.209053	0.0741821	-2.8181	0.0048309	0.0288046	>1.15 fold change
FBgn0283521	lola	5910.28	-0.214111	0.0744943	-2.8742	0.00405058	0.0248911	>1.15 fold change
FBgn0027585	CG8740	6102.55	-0.246307	0.0928547	-2.65261	0.00798719	0.0427069	>1.15 fold change
FBgn0003638	su(w[a])	1837.39	-0.247673	0.0943676	-2.62455	0.00867633	0.0457773	>1.15 fold change
FBgn0058191	CG40191	1229.38	-0.250692	0.0908134	-2.76051	0.00577105	0.0330957	>1.15 fold change
FBgn0025366	Ip259	1858.55	-0.253131	0.0889646	-2.8453	0.00443702	0.0268738	>1.15 fold change
FBgn0035232	CG12099	2200.81	-0.253528	0.0827759	-3.06282	0.0021926	0.0149302	>1.15 fold change
FBgn0250753	kra	8963.25	-0.255048	0.0794517	-3.21011	0.00132685	0.0098299	>1.15 fold change
FBgn0042693	wrd	1615.68	-0.259252	0.0969849	-2.67311	0.0075151	0.0407934	>1.15 fold change
FBgn0033352	PAN2	1173.19	-0.259782	0.0959073	-2.70868	0.00675519	0.0375946	>1.15 fold change
FBgn0035398	Cht7	9468.87	-0.260234	0.0880248	-2.95637	0.00311286	0.020006	>1.15 fold change
FBgn0027529	tapas	1627.11	-0.264242	0.0924959	-2.85679	0.00427944	0.0260565	>1.15 fold change
FBgn0035550	CG11349	6885.31	-0.269163	0.0963486	-2.79363	0.00521193	0.030653	>1.15 fold change
FBgn0031897	CG13784	1453.41	-0.270608	0.0945894	-2.86087	0.00422477	0.0258147	>1.15 fold change
FBgn0041630	Hexo1	1397.16	-0.272991	0.103002	-2.65033	0.00804125	0.0429214	>1.15 fold change
FBgn0016126	CaMKI	1906.71	-0.274954	0.0968294	-2.83957	0.00451743	0.0273129	>1.15 fold change
FBgn0028473	Non1	5611.97	-0.280794	0.0759694	-3.69615	0.00021889	0.00210692	>1.15 fold change
FBgn0005278	Sam-S	4135.85	-0.284819	0.0879825	-3.23723	0.00120698	0.00909802	>1.15 fold change
FBgn0003292	rt	666.663	-0.286954	0.10813	-2.65378	0.00795951	0.042625	>1.15 fold change
FBgn0033924	CG8613	828.653	-0.287764	0.102211	-2.81538	0.0048719	0.0290157	>1.15 fold change
FBgn0035207	Herc4	2279.57	-0.288449	0.0807295	-3.57304	0.000352868	0.00319183	>1.15 fold change
FBgn0267795	Frl	1916.09	-0.29045	0.111846	-2.59687	0.00940781	0.048816	>1.15 fold change
FBgn0262955	Polr2B	1424.57	-0.291672	0.0989805	-2.94676	0.00321122	0.02053	>1.15 fold change
FBgn0033987	ckn	1209.25	-0.292511	0.109635	-2.66804	0.00762949	0.0412199	>1.15 fold change
FBgn0033005	CG3107	2401.44	-0.295109	0.0920917	-3.20451	0.00135291	0.00998724	>1.15 fold change
FBgn0283478	und	2108.5	-0.295883	0.103464	-2.85976	0.00423957	0.0258746	>1.15 fold change
FBgn0033555	RpS15Ab	837.872	-0.296824	0.103789	-2.85988	0.00423799	0.0258746	>1.15 fold change
FBgn0262582	cic	2388.15	-0.296973	0.089099	-3.33307	0.000858931	0.00683893	>1.15 fold change
FBgn0002440	l(3)mbn	10618.5	-0.297503	0.0769534	-3.86601	0.000110629	0.00116206	>1.15 fold change
FBgn0036556	hzg	1796.3	-0.303074	0.0999194	-3.03319	0.00241985	0.0162111	>1.15 fold change
FBgn0034142	CG8306	2912.17	-0.303209	0.0825054	-3.67502	0.000237834	0.00227027	>1.15 fold change
FBgn0035205	Ctr9	1590.71	-0.303395	0.0893933	-3.39393	0.000688967	0.00563636	>1.15 fold change
FBgn0250850	rig	704.516	-0.304703	0.11437	-2.66417	0.00771778	0.0415885	>1.15 fold change
FBgn0001565	Hlc	952.604	-0.305206	0.10023	-3.04507	0.00232628	0.0157029	>1.15 fold change
FBgn0035544	CG15021	1828.8	-0.305302	0.109702	-2.78302	0.00538553	0.0313888	>1.15 fold change
FBgn0032138	CG4364	2078.63	-0.30553	0.0852318	-3.5847	0.000337472	0.00306866	>1.15 fold change
FBgn0263120	Acsl	3431.11	-0.30594	0.105518	-2.89941	0.00373862	0.0232977	>1.15 fold change
FBgn0285917	sbb	1909.66	-0.306108	0.101096	-3.0279	0.00246258	0.0164654	>1.15 fold change
FBgn0042185	MCU	2372.28	-0.30656	0.0790136	-3.87984	0.000104527	0.00110468	>1.15 fold change
FBgn0004401	Pep	4980.47	-0.307453	0.0990462	-3.10414	0.00190833	0.013307	>1.15 fold change
FBgn0033446	CG1648	5578.62	-0.308099	0.0837566	-3.6785	0.000234607	0.00224568	>1.15 fold change
FBgn0035103	Vdup1	2259.53	-0.308155	0.0823932	-3.74006	0.000183979	0.00181646	>1.15 fold change
FBgn0030245	CG1637	1575.24	-0.308611	0.0940895	-3.27997	0.00103817	0.00805416	>1.15 fold change
FBgn0264272	mwh	658.592	-0.309223	0.118748	-2.60403	0.00921352	0.0480002	>1.15 fold change
FBgn0259735	mtgo	1557.47	-0.310089	0.0997975	-3.10718	0.00188883	0.0131912	>1.15 fold change
FBgn0052451	SPoCk	899.729	-0.312087	0.100218	-3.11409	0.00184512	0.0129355	>1.15 fold change
FBgn0261618	larp	6034.56	-0.312639	0.115834	-2.69902	0.00695446	0.0383643	>1.15 fold change
FBgn0036398	upSET	1638.89	-0.313065	0.114805	-2.72693	0.00639272	0.0359638	>1.15 fold change
FBgn0032285	CG17108	5627.5	-0.31308	0.11335	-2.76206	0.00574379	0.0329941	>1.15 fold change
FBgn0035423	eIF1	4243.6	-0.314619	0.0898634	-3.50109	0.000463367	0.00404636	>1.15 fold change
FBgn0039223	CG5805	934.283	-0.319222	0.106923	-2.98552	0.00283096	0.0185102	>1.15 fold change
FBgn0003041	pbl	1006.73	-0.321477	0.121174	-2.65301	0.00797769	0.0426782	>1.15 fold change
FBgn0004875	enc	1443.25	-0.321972	0.109224	-2.94782	0.00320022	0.020485	>1.15 fold change
FBgn0031265	CG2794	590.688	-0.324408	0.118439	-2.73903	0.00616204	0.0349508	>1.15 fold change
FBgn0051673	CG31673	799.347	-0.325045	0.102043	-3.18537	0.0014457	0.010537	>1.15 fold change
FBgn0085334	CG34305	5775.88	-0.325979	0.0847971	-3.84422	0.000120935	0.00125503	>1.15 fold change
FBgn0287209	Gfat1	20376.1	-0.328916	0.102026	-3.22385	0.00126479	0.00944441	>1.15 fold change
FBgn0003886	alphaTub85E	2166.27	-0.330351	0.121729	-2.71383	0.00665113	0.0370952	>1.15 fold change
FBgn0023215	Mnt	1011.29	-0.330493	0.0974295	-3.39212	0.000693532	0.00566476	>1.15 fold change
FBgn0058263	MFS17	464.907	-0.340882	0.120633	-2.82578	0.00471649	0.0282959	>1.15 fold change
FBgn0030745	CG4239	6008.85	-0.341416	0.0802714	-4.25327	2.10674e-05	0.000266092	>1.15 fold change
FBgn0030521	CtsB	1698.47	-0.342231	0.0981969	-3.48515	0.000491855	0.00425932	>1.15 fold change
FBgn0031635	tank	601.758	-0.343178	0.128564	-2.66932	0.00760058	0.0411066	>1.15 fold change
FBgn0036668	Zcchc7	1013.37	-0.344648	0.0984464	-3.50087	0.000463747	0.00404636	>1.15 fold change
FBgn0259685	crb	2312.96	-0.345989	0.0927401	-3.73073	0.000190924	0.00187609	>1.15 fold change
FBgn0266268	FeCH	767.596	-0.348426	0.122952	-2.83383	0.00459936	0.0277274	>1.15 fold change
FBgn0284245	eEF1alpha1	216131	-0.348747	0.101067	-3.45065	0.000559248	0.00473213	>1.15 fold change
FBgn0036279	Ncc69	2435.04	-0.34917	0.11524	-3.02994	0.00244599	0.0163651	>1.15 fold change
FBgn0250785	vari	2114.59	-0.349275	0.0938123	-3.72312	0.000196775	0.00192085	>1.15 fold change
FBgn0264075	tgo	542.485	-0.350044	0.122496	-2.85759	0.00426872	0.0260066	>1.15 fold change
FBgn0015269	Nf1	1055.71	-0.350393	0.126658	-2.76644	0.00566719	0.0326446	>1.15 fold change
FBgn0039844	CG1607	1270.58	-0.350578	0.112552	-3.11481	0.00184065	0.012916	>1.15 fold change
FBgn0259678	sqa	1506.39	-0.350782	0.0993875	-3.52943	0.000416451	0.00369912	>1.15 fold change
FBgn0032821	CdGAPr	1613.11	-0.350915	0.128759	-2.72537	0.00642302	0.0361147	>1.15 fold change
FBgn0051321	CG31321	3703.91	-0.351661	0.0865638	-4.06245	4.85599e-05	0.000557577	>1.15 fold change
FBgn0028577	hfp	1668.15	-0.354554	0.102785	-3.44947	0.000561686	0.00474501	>1.15 fold change
FBgn0036816	Indy	4749.34	-0.356463	0.105304	-3.38507	0.000711593	0.005794	>1.15 fold change
FBgn0265605	Ric	1012.74	-0.35734	0.100466	-3.55681	0.00037538	0.00337191	>1.15 fold change
FBgn0051211	CG31211	986.819	-0.357572	0.116674	-3.06472	0.00217874	0.0148553	>1.15 fold change
FBgn0032986	CG3262	805.477	-0.357688	0.100372	-3.56362	0.000365772	0.00329132	>1.15 fold change
FBgn0261555	CG42673	1200.18	-0.358218	0.121092	-2.95823	0.00309412	0.019929	>1.15 fold change
FBgn0266409	CG45049	945.287	-0.364907	0.114428	-3.18897	0.00142781	0.0104287	>1.15 fold change
FBgn0260742	CG12213	436.156	-0.365023	0.133348	-2.73736	0.00619336	0.0350517	>1.15 fold change
FBgn0037215	beta-Man	924.477	-0.366071	0.0944443	-3.87605	0.000106168	0.00111974	>1.15 fold change
FBgn0034261	HPS4	389.34	-0.366617	0.141403	-2.59271	0.00952222	0.0493108	>1.15 fold change
FBgn0028371	jbug	8955.65	-0.368728	0.105959	-3.47989	0.000501616	0.00432576	>1.15 fold change
FBgn0026061	Mipp1	916.101	-0.369836	0.135722	-2.72495	0.00643106	0.0361402	>1.15 fold change
FBgn0045035	tefu	398.342	-0.370142	0.143023	-2.58799	0.00965385	0.0499176	>1.15 fold change
FBgn0010263	Rbp9	3485.81	-0.370202	0.0891214	-4.15391	3.26847e-05	0.000397319	>1.15 fold change
FBgn0038651	Epg5	1338.89	-0.370923	0.102159	-3.63084	0.000282495	0.00262854	>1.15 fold change
FBgn0027515	CG7115	1186.31	-0.371743	0.0902768	-4.11781	3.8249e-05	0.000454816	>1.15 fold change
FBgn0261393	alpha-Est5	447.705	-0.371899	0.134141	-2.77245	0.00556365	0.0322275	>1.15 fold change
FBgn0037336	CG2519	1329.18	-0.372337	0.121043	-3.07607	0.00209747	0.0143674	>1.15 fold change
FBgn0085474	CG34445	949.763	-0.372508	0.100864	-3.69316	0.000221484	0.00212596	>1.15 fold change
FBgn0003888	betaTub60D	1009.38	-0.372695	0.109979	-3.38879	0.000702025	0.0057251	>1.15 fold change
FBgn0262624	Tmhs	863.68	-0.374881	0.118997	-3.15034	0.00163079	0.0116555	>1.15 fold change
FBgn0017578	Max	310.618	-0.375141	0.134657	-2.7859	0.00533795	0.0312345	>1.15 fold change
FBgn0036030	Prps	1276.88	-0.37628	0.135731	-2.77225	0.005567	0.0322289	>1.15 fold change
FBgn0086758	chinmo	2206.12	-0.377883	0.0955745	-3.95381	7.69169e-05	0.000841213	>1.15 fold change
FBgn0037780	ohgt	390.815	-0.379207	0.130891	-2.89712	0.00376604	0.0234264	>1.15 fold change
FBgn0022160	Gpo1	5854.85	-0.380346	0.108909	-3.49235	0.000478797	0.00416015	>1.15 fold change
FBgn0035850	Atg18a	992.164	-0.383954	0.113669	-3.37783	0.000730615	0.00592559	>1.15 fold change
FBgn0004698	Xpc	852.947	-0.384568	0.143712	-2.67596	0.00745163	0.0404914	>1.15 fold change
FBgn0036684	CG3764	928.993	-0.384742	0.141259	-2.72366	0.00645623	0.0362424	>1.15 fold change
FBgn0037680	pasi2	501.787	-0.385147	0.122939	-3.13283	0.00173132	0.0122901	>1.15 fold change
FBgn0050196	CG30196	658.003	-0.385173	0.118887	-3.23982	0.00119604	0.00904189	>1.15 fold change
FBgn0058006	CG40006	979.423	-0.386067	0.102106	-3.78103	0.000156183	0.00156743	>1.15 fold change
FBgn0029131	Debcl	387.297	-0.386756	0.147987	-2.61345	0.00896329	0.0470151	>1.15 fold change
FBgn0001311	kkv	14205.6	-0.388237	0.0855081	-4.54036	5.61587e-06	8.04475e-05	>1.15 fold change
FBgn0262081	Csk	1405.85	-0.38895	0.103863	-3.74482	0.00018052	0.00178742	>1.15 fold change
FBgn0023441	fus	1980.01	-0.389449	0.0970797	-4.01164	6.02985e-05	0.000680296	>1.15 fold change
FBgn0031488	Ccdc85	328.777	-0.391305	0.144581	-2.70647	0.00680034	0.0377647	>1.15 fold change
FBgn0026199	myo	1379.24	-0.392705	0.123223	-3.18695	0.00143783	0.0104931	>1.15 fold change
FBgn0267348	LanB2	1839.65	-0.397123	0.141129	-2.81389	0.00489457	0.0291172	>1.15 fold change
FBgn0037116	Als2	441.101	-0.397464	0.125739	-3.16102	0.00157219	0.0113314	>1.15 fold change
FBgn0261552	ps	8632.76	-0.409569	0.0891601	-4.59364	4.35585e-06	6.47253e-05	>1.15 fold change
FBgn0020299	stumps	585.465	-0.40978	0.122158	-3.35451	0.000795052	0.00639951	>1.15 fold change
FBgn0003134	Pp1alpha-96A	795.113	-0.410472	0.112236	-3.65724	0.000254947	0.0024136	>1.15 fold change
FBgn0035227	Iml1	692.739	-0.410806	0.127014	-3.23433	0.00121927	0.00917734	>1.15 fold change
FBgn0029662	CG12206	1848.3	-0.410816	0.120118	-3.42011	0.000625955	0.00519473	>1.15 fold change
FBgn0259736	CG42390	5291.96	-0.411865	0.130092	-3.16594	0.00154582	0.0111724	>1.15 fold change
FBgn0264324	spg	460.193	-0.411909	0.158085	-2.60562	0.00917078	0.0478257	>1.15 fold change
FBgn0010226	GstS1	1718.9	-0.412988	0.10983	-3.76026	0.000169737	0.00169361	>1.15 fold change
FBgn0011648	Mad	899.553	-0.413239	0.123729	-3.33987	0.000838179	0.00670349	>1.15 fold change
FBgn0037757	CG8516	365.801	-0.413707	0.129332	-3.19879	0.00138004	0.0101513	>1.15 fold change
FBgn0002174	CG5504	881.45	-0.413912	0.153363	-2.6989	0.00695699	0.0383643	>1.15 fold change
FBgn0052373	CG32373	514.565	-0.414068	0.117038	-3.53788	0.000403356	0.00359824	>1.15 fold change
FBgn0024329	Mekk1	1671.99	-0.414437	0.158831	-2.6093	0.00907287	0.0474679	>1.15 fold change
FBgn0034390	CG15093	431.895	-0.415022	0.153807	-2.69833	0.00696877	0.0383846	>1.15 fold change
FBgn0019990	Gcn2	559.69	-0.415156	0.121584	-3.41455	0.000638881	0.00527662	>1.15 fold change
FBgn0016122	Acer	3496.22	-0.415443	0.104343	-3.9815	6.84804e-05	0.000754943	>1.15 fold change
FBgn0034742	CG4294	490.589	-0.41548	0.135183	-3.07346	0.00211595	0.0144748	>1.15 fold change
FBgn0262714	Sap130	636.716	-0.415527	0.113812	-3.651	0.000261222	0.002464	>1.15 fold change
FBgn0035981	CG4452	616.791	-0.417525	0.127972	-3.26264	0.0011038	0.00843074	>1.15 fold change
FBgn0022699	D19B	314.315	-0.41941	0.157417	-2.66432	0.00771446	0.0415885	>1.15 fold change
FBgn0035300	CG1139	933.958	-0.419564	0.126347	-3.32073	0.000897825	0.0070983	>1.15 fold change
FBgn0264979	CG4267	633.453	-0.419601	0.148491	-2.82576	0.00471682	0.0282959	>1.15 fold change
FBgn0026189	promL	1869.08	-0.419752	0.128172	-3.27492	0.00105692	0.00817514	>1.15 fold change
FBgn0038013	CG10038	271.48	-0.421094	0.161558	-2.60646	0.0091483	0.0477325	>1.15 fold change
FBgn0022984	qkr58E-3	518.445	-0.421728	0.131231	-3.21363	0.0013107	0.00973812	>1.15 fold change
FBgn0262169	magu	691.106	-0.42182	0.116059	-3.63455	0.000278469	0.0025983	>1.15 fold change
FBgn0023511	Edem1	675.065	-0.423381	0.104123	-4.06617	4.77918e-05	0.00055305	>1.15 fold change
FBgn0050052	Obp49a	711.839	-0.424578	0.131295	-3.23376	0.0012217	0.00918896	>1.15 fold change
FBgn0052446	Atox1	516.251	-0.425642	0.124584	-3.41652	0.000634278	0.00524279	>1.15 fold change
FBgn0034570	CG10543	899.489	-0.42888	0.117577	-3.64765	0.000264651	0.00248955	>1.15 fold change
FBgn0000370	crc	15157.7	-0.432278	0.0710222	-6.08652	1.15388e-09	3.35696e-08	>1.15 fold change
FBgn0031449	CG31689	1025.81	-0.432713	0.0969963	-4.46113	8.15295e-06	0.000112287	>1.15 fold change
FBgn0031453	Bacc	3743.34	-0.433817	0.131917	-3.28857	0.00100698	0.00784154	>1.15 fold change
FBgn0034158	CG5522	491.166	-0.434255	0.122795	-3.53642	0.00040559	0.00361506	>1.15 fold change
FBgn0036671	CG9951	307.127	-0.43535	0.137714	-3.16126	0.00157087	0.0113297	>1.15 fold change
FBgn0042111	CG18766	336.393	-0.438051	0.142303	-3.0783	0.00208186	0.0143077	>1.15 fold change
FBgn0030558	Tat	9710.4	-0.438206	0.161666	-2.71056	0.00671695	0.0374421	>1.15 fold change
FBgn0034083	lbk	757.073	-0.439482	0.105251	-4.17557	2.97245e-05	0.00036476	>1.15 fold change
FBgn0035936	Tsp66E	1328.29	-0.439575	0.148655	-2.95702	0.00310629	0.0199949	>1.15 fold change
FBgn0031213	galectin	1203.25	-0.440298	0.159634	-2.75816	0.00581269	0.033316	>1.15 fold change
FBgn0053970	osy	539.395	-0.440984	0.132101	-3.33823	0.000843125	0.00672747	>1.15 fold change
FBgn0287725	sov	1021.44	-0.441129	0.118945	-3.70867	0.000208352	0.00201485	>1.15 fold change
FBgn0032382	Mal-B2	494.058	-0.441271	0.151622	-2.91035	0.00361027	0.0226067	>1.15 fold change
FBgn0037622	CG8202	354.062	-0.44154	0.125532	-3.51735	0.000435886	0.00383884	>1.15 fold change
FBgn0264449	CG43867	470.475	-0.442121	0.161597	-2.73595	0.00622012	0.0351455	>1.15 fold change
FBgn0037364	Rab23	276.816	-0.44213	0.140427	-3.14847	0.0016413	0.0116992	>1.15 fold change
FBgn0266918	CG32486	852.417	-0.442341	0.160022	-2.76426	0.00570529	0.0328276	>1.15 fold change
FBgn0035298	SCOT	4752.85	-0.44278	0.106575	-4.15462	3.25829e-05	0.000396547	>1.15 fold change
FBgn0020621	Pkn	2264.59	-0.444872	0.10026	-4.43717	9.11484e-06	0.000124377	>1.15 fold change
FBgn0010228	HmgZ	2835.15	-0.446303	0.09769	-4.56857	4.91072e-06	7.17353e-05	>1.15 fold change
FBgn0030478	CG1640	4844.69	-0.446816	0.101442	-4.40464	1.05961e-05	0.000142156	>1.15 fold change
FBgn0038286	CG6966	1190.14	-0.447578	0.134774	-3.32095	0.00089711	0.00709806	>1.15 fold change
FBgn0030494	Cpr12A	185.126	-0.447686	0.170918	-2.61931	0.00881086	0.046369	>1.15 fold change
FBgn0027052	STUB1	383.47	-0.447744	0.130285	-3.43664	0.000588972	0.00493526	>1.15 fold change
FBgn0261445	sgl	325.548	-0.450124	0.142506	-3.15862	0.00158516	0.0114071	>1.15 fold change
FBgn0287775	18w	633.45	-0.451161	0.169859	-2.65609	0.00790525	0.0423562	>1.15 fold change
FBgn0039102	SPE	377.699	-0.451254	0.134465	-3.35593	0.000790991	0.00637533	>1.15 fold change
FBgn0259212	cno	1471.62	-0.454871	0.106644	-4.26534	1.99597e-05	0.000252717	>1.15 fold change
FBgn0039665	CG2310	304.76	-0.456349	0.154514	-2.95345	0.00314247	0.0201777	>1.15 fold change
FBgn0039705	Atg16	889.86	-0.456772	0.150431	-3.03642	0.00239404	0.0160694	>1.15 fold change
FBgn0034903	sona	1108.63	-0.457093	0.115093	-3.97149	7.14241e-05	0.000783622	>1.15 fold change
FBgn0004611	Plc21C	765.782	-0.457843	0.147885	-3.09595	0.00196185	0.0136094	>1.15 fold change
FBgn0051729	CG31729	4383.75	-0.458492	0.169942	-2.69793	0.00697725	0.0383846	>1.15 fold change
FBgn0035348	CG16758	2368.25	-0.458888	0.169371	-2.70937	0.00674121	0.037537	>1.15 fold change
FBgn0058160	CG40160	1903.59	-0.460323	0.129698	-3.54918	0.00038643	0.00346515	>1.15 fold change
FBgn0034573	Sou	558.546	-0.461378	0.119567	-3.85874	0.000113973	0.00119235	>1.15 fold change
FBgn0031542	CG15414	1497.94	-0.461523	0.142606	-3.23634	0.00121072	0.00911959	>1.15 fold change
FBgn0036769	Tsp74F	456.728	-0.462955	0.166295	-2.78393	0.0053704	0.0313496	>1.15 fold change
FBgn0035767	Cln7	550.182	-0.462977	0.169772	-2.72705	0.00639032	0.0359638	>1.15 fold change
FBgn0039970	CG17508	1383.9	-0.464267	0.114067	-4.07013	4.69864e-05	0.000545558	>1.15 fold change
FBgn0032282	CG7299	46595.1	-0.466626	0.0927123	-5.03305	4.8273e-07	8.92792e-06	>1.15 fold change
FBgn0027339	jim	3406.6	-0.473678	0.105485	-4.49048	7.10627e-06	9.98638e-05	>1.15 fold change
FBgn0034113	CG8060	366.008	-0.474727	0.175728	-2.70149	0.00690289	0.0382014	>1.15 fold change
FBgn0004885	tok	653.759	-0.475198	0.180687	-2.62994	0.00853988	0.0452186	>1.15 fold change
FBgn0036134	FoxK	1144.32	-0.475261	0.0973644	-4.88126	1.05411e-06	1.79563e-05	>1.15 fold change
FBgn0029002	miple2	409.367	-0.47667	0.162326	-2.9365	0.00331934	0.0210265	>1.15 fold change
FBgn0036257	RhoGAP68F	747.614	-0.476891	0.167733	-2.84315	0.00446696	0.0270394	>1.15 fold change
FBgn0034707	MED16	205.503	-0.477741	0.170213	-2.80673	0.00500471	0.0296592	>1.15 fold change
FBgn0031233	Tbc1d15-17	482.472	-0.478656	0.175234	-2.73152	0.0063042	0.0355624	>1.15 fold change
FBgn0085432	pan	1405.39	-0.479765	0.0898211	-5.34134	9.22635e-08	1.95015e-06	>1.15 fold change
FBgn0036773	CG13698	505.497	-0.48031	0.164904	-2.91267	0.00358358	0.0224668	>1.15 fold change
FBgn0003429	slo	369.43	-0.480567	0.128949	-3.72678	0.00019394	0.00190032	>1.15 fold change
FBgn0051712	CG31712	354.612	-0.480871	0.163584	-2.9396	0.00328633	0.0208685	>1.15 fold change
FBgn0030257	SmydA-4	574.321	-0.480956	0.154061	-3.12185	0.0017972	0.0126969	>1.15 fold change
FBgn0035309	CG15879	173.299	-0.481128	0.179416	-2.68163	0.00732646	0.039874	>1.15 fold change
FBgn0030336	CG1578	1603.68	-0.481793	0.129133	-3.73097	0.000190741	0.00187607	>1.15 fold change
FBgn0035397	PAN3	3495.17	-0.481838	0.122698	-3.92702	8.60063e-05	0.00092982	>1.15 fold change
FBgn0052113	Vps13D	468.485	-0.482058	0.131791	-3.65775	0.000254443	0.00241104	>1.15 fold change
FBgn0014469	Cyp4e2	1291.43	-0.482111	0.131057	-3.67863	0.000234491	0.00224568	>1.15 fold change
FBgn0263219	Dscam4	558.923	-0.482192	0.121019	-3.98443	6.76432e-05	0.000749284	>1.15 fold change
FBgn0036000	CG3434	204.24	-0.483418	0.17368	-2.78338	0.00537952	0.0313715	>1.15 fold change
FBgn0052177	Ndfip	350.642	-0.483887	0.133555	-3.62314	0.000291046	0.0026938	>1.15 fold change
FBgn0262599	SmydA-3	395.356	-0.487101	0.181538	-2.6832	0.00729222	0.0397712	>1.15 fold change
FBgn0027610	Dic1	1242.44	-0.487593	0.127161	-3.83447	0.000125837	0.00130069	>1.15 fold change
FBgn0003118	pnt	453.681	-0.488017	0.171006	-2.85381	0.00431988	0.0262565	>1.15 fold change
FBgn0038301	CG6654	158.766	-0.488381	0.186739	-2.61532	0.00891441	0.0468295	>1.15 fold change
FBgn0031820	Daxx	748.561	-0.488893	0.148577	-3.2905	0.00100009	0.00779382	>1.15 fold change
FBgn0050372	Asap	1461.19	-0.488953	0.177044	-2.76176	0.00574913	0.0330065	>1.15 fold change
FBgn0037445	CG9727	959.442	-0.489561	0.12157	-4.02698	5.64987e-05	0.000642324	>1.15 fold change
FBgn0004362	HmgD	4332.62	-0.490626	0.162054	-3.02754	0.0024655	0.0164743	>1.15 fold change
FBgn0027570	Nep2	1582.96	-0.491199	0.133956	-3.66687	0.000245535	0.00233732	>1.15 fold change
FBgn0001994	crp	1445.48	-0.492414	0.150728	-3.26691	0.00108728	0.00836622	>1.15 fold change
FBgn0040079	pkaap	505.452	-0.492537	0.164353	-2.99682	0.00272811	0.0180428	>1.15 fold change
FBgn0033656	S2P	411.139	-0.49296	0.127684	-3.86078	0.000113026	0.00118364	>1.15 fold change
FBgn0032798	CG10132	1413.54	-0.49445	0.102882	-4.80601	1.5397e-06	2.53859e-05	>1.15 fold change
FBgn0028979	tio	213.223	-0.494683	0.154941	-3.19273	0.00140937	0.0103377	>1.15 fold change
FBgn0030431	CG4407	419.773	-0.494777	0.185939	-2.66096	0.00779171	0.0418996	>1.15 fold change
FBgn0032191	Snx17	786.505	-0.496678	0.119885	-4.14296	3.42845e-05	0.000414335	>1.15 fold change
FBgn0030816	CG16700	654.779	-0.498047	0.108981	-4.57004	4.87635e-06	7.14347e-05	>1.15 fold change
FBgn0034688	CG11474	854.096	-0.499345	0.110555	-4.51672	6.2806e-06	8.92293e-05	>1.15 fold change
FBgn0036501	CG7272	726.613	-0.500951	0.14275	-3.50929	0.000449303	0.00394025	>1.15 fold change
FBgn0261859	CG42788	1108.72	-0.501933	0.103865	-4.83254	1.34803e-06	2.26282e-05	>1.15 fold change
FBgn0262160	CG9932	3201.22	-0.502638	0.143001	-3.51493	0.000439877	0.00386741	>1.15 fold change
FBgn0020503	CLIP-190	3694.85	-0.50363	0.0994115	-5.06611	4.06028e-07	7.61818e-06	>1.15 fold change
FBgn0035057	CG3880	125.913	-0.503774	0.191844	-2.62596	0.0086405	0.0456347	>1.15 fold change
FBgn0022355	Tsf1	8214.08	-0.505575	0.183443	-2.75604	0.00585062	0.0334778	>1.15 fold change
FBgn0051643	CG31643	153.141	-0.506063	0.176521	-2.86688	0.00414539	0.0254197	>1.15 fold change
FBgn0033225	TTLL12	637.975	-0.50619	0.118603	-4.26794	1.97286e-05	0.000250097	>1.15 fold change
FBgn0004406	PolG1	264.094	-0.507001	0.186814	-2.71393	0.00664904	0.0370952	>1.15 fold change
FBgn0085261	CG34232	253.628	-0.507071	0.181404	-2.79526	0.00518576	0.0305338	>1.15 fold change
FBgn0030510	CG12177	173.134	-0.507263	0.183742	-2.76074	0.00576709	0.0330913	>1.15 fold change
FBgn0033479	PIG-N	110.886	-0.508122	0.194432	-2.61337	0.00896542	0.0470151	>1.15 fold change
FBgn0039748	CG15529	193.05	-0.508809	0.185856	-2.73765	0.00618793	0.0350401	>1.15 fold change
FBgn0031914	CG5973	1476.44	-0.509093	0.105233	-4.83778	1.31295e-06	2.2075e-05	>1.15 fold change
FBgn0259176	bun	5068.78	-0.509524	0.140508	-3.62629	0.000287522	0.00266726	>1.15 fold change
FBgn0030482	CG1673	5432.54	-0.510309	0.0940858	-5.42387	5.83224e-08	1.29623e-06	>1.15 fold change
FBgn0083977	CG34141	1071.06	-0.510549	0.154796	-3.2982	0.000973065	0.00760597	>1.15 fold change
FBgn0034786	CG13531	574.387	-0.51068	0.134763	-3.78947	0.000150969	0.00152396	>1.15 fold change
FBgn0284249	Adf1	768.111	-0.511844	0.16454	-3.11076	0.00186608	0.0130676	>1.15 fold change
FBgn0030969	Usp39	252.585	-0.512101	0.148525	-3.44791	0.000564945	0.00476477	>1.15 fold change
FBgn0024222	IKKÎ²	484.287	-0.513435	0.173209	-2.96425	0.0030342	0.0196285	>1.15 fold change
FBgn0015229	glec	223.861	-0.513937	0.16935	-3.03476	0.00240725	0.0161476	>1.15 fold change
FBgn0262475	bru2	527.561	-0.514845	0.122863	-4.19039	2.78473e-05	0.00034417	>1.15 fold change
FBgn0021750	SerRS-m	283.417	-0.515676	0.16031	-3.21673	0.00129659	0.00966096	>1.15 fold change
FBgn0034484	CG11044	376.457	-0.515889	0.178161	-2.89563	0.00378393	0.0235179	>1.15 fold change
FBgn0037741	Tti1	186.91	-0.5172	0.177059	-2.92107	0.00348831	0.0219893	>1.15 fold change
FBgn0037363	Atg17	1129.02	-0.517484	0.140117	-3.69322	0.000221436	0.00212596	>1.15 fold change
FBgn0036746	Crtc	1229.47	-0.517729	0.122635	-4.22171	2.42454e-05	0.000303639	>1.15 fold change
FBgn0260764	CG42562	621.844	-0.51786	0.15088	-3.43228	0.00059854	0.00500329	>1.15 fold change
FBgn0038919	Qsox2	866.926	-0.521641	0.137777	-3.78614	0.000153006	0.00154002	>1.15 fold change
FBgn0004395	unk	981.493	-0.522645	0.167226	-3.12538	0.00177575	0.0125539	>1.15 fold change
FBgn0035977	PGRP-LF	223.102	-0.524498	0.178285	-2.94191	0.00326196	0.0207902	>1.15 fold change
FBgn0031285	CG3662	1346.22	-0.524695	0.107108	-4.89873	9.64582e-07	1.66226e-05	>1.15 fold change
FBgn0030102	SmydA-9	2893.66	-0.526651	0.125545	-4.19494	2.7295e-05	0.000338151	>1.15 fold change
FBgn0033717	CG8839	1396.07	-0.528162	0.116506	-4.53333	5.80617e-06	8.28299e-05	>1.15 fold change
FBgn0034476	Toll-7	534.215	-0.529836	0.176182	-3.00732	0.00263563	0.0174685	>1.15 fold change
FBgn0034405	Jheh2	2044.53	-0.531324	0.106959	-4.96755	6.78058e-07	1.22346e-05	>1.15 fold change
FBgn0011739	wts	921.164	-0.532842	0.11422	-4.66504	3.08552e-06	4.76966e-05	>1.15 fold change
FBgn0030735	CG3632	860.939	-0.533073	0.115561	-4.6129	3.97086e-06	5.96897e-05	>1.15 fold change
FBgn0283499	InR	1105.08	-0.533127	0.156597	-3.40445	0.000662966	0.00545381	>1.15 fold change
FBgn0028675	Sur	222.182	-0.533435	0.164052	-3.25162	0.00114751	0.00871316	>1.15 fold change
FBgn0040985	CG6115	1682.42	-0.534001	0.148931	-3.58555	0.00033637	0.00306132	>1.15 fold change
FBgn0037592	CG11737	461.119	-0.53413	0.122279	-4.36814	1.25309e-05	0.000165538	>1.15 fold change
FBgn0033052	SCAP	1407.33	-0.534924	0.133998	-3.99205	6.55058e-05	0.000729509	>1.15 fold change
FBgn0035542	DOR	10877.2	-0.535668	0.103003	-5.20054	1.98715e-07	4.00406e-06	>1.15 fold change
FBgn0013467	igl	113.141	-0.53609	0.193242	-2.77418	0.00553408	0.03211	>1.15 fold change
FBgn0036659	CG9701	9795.03	-0.537761	0.172049	-3.12562	0.00177431	0.0125523	>1.15 fold change
FBgn0031374	Wdr62	3283.5	-0.538623	0.152381	-3.53471	0.000408228	0.00363544	>1.15 fold change
FBgn0260749	Utx	563.43	-0.539411	0.138727	-3.88829	0.000100953	0.00107569	>1.15 fold change
FBgn0039790	CG2246	565.306	-0.540275	0.111009	-4.86693	1.13343e-06	1.92441e-05	>1.15 fold change
FBgn0032358	Ppt2	176.224	-0.542381	0.165981	-3.26773	0.00108412	0.00834812	>1.15 fold change
FBgn0037547	CG7910	926.196	-0.542624	0.111719	-4.85703	1.19157e-06	2.01652e-05	>1.15 fold change
FBgn0033538	CG11883	865.361	-0.542975	0.120746	-4.49685	6.89688e-06	9.7185e-05	>1.15 fold change
FBgn0259173	corn	1135.42	-0.543068	0.117163	-4.63516	3.56656e-06	5.44821e-05	>1.15 fold change
FBgn0032170	CG4658	876.516	-0.544292	0.121867	-4.46627	7.95969e-06	0.000110359	>1.15 fold change
FBgn0029843	Nep1	1413.48	-0.54501	0.131225	-4.15324	3.27806e-05	0.000398017	>1.15 fold change
FBgn0032453	CG6180	1694.18	-0.545606	0.0982987	-5.55049	2.84877e-08	6.72089e-07	>1.15 fold change
FBgn0051365	CG31365	289.793	-0.546419	0.183644	-2.97542	0.00292586	0.0190346	>1.15 fold change
FBgn0083228	Frq2	222.144	-0.546963	0.189576	-2.88519	0.0039118	0.0241445	>1.15 fold change
FBgn0031663	CG8891	267.687	-0.55009	0.162093	-3.39367	0.000689623	0.00563727	>1.15 fold change
FBgn0033387	CG8008	111.153	-0.552056	0.210118	-2.62736	0.00860514	0.0454944	>1.15 fold change
FBgn0036579	CG5027	225.738	-0.553408	0.165725	-3.33932	0.000839832	0.00671153	>1.15 fold change
FBgn0013263	Trl	312.639	-0.553631	0.169516	-3.26596	0.00109095	0.00837477	>1.15 fold change
FBgn0034070	SP2353	186.458	-0.556378	0.207424	-2.68232	0.00731127	0.0398332	>1.15 fold change
FBgn0032339	Wdr59	253.653	-0.559145	0.149859	-3.73114	0.000190619	0.00187607	>1.15 fold change
FBgn0036815	HipHop	162.323	-0.559302	0.189053	-2.95845	0.00309195	0.0199274	>1.15 fold change
FBgn0266101	CG44838	461.574	-0.55955	0.144462	-3.87333	0.00010736	0.00113001	>1.15 fold change
FBgn0027565	CG5498	385.989	-0.560146	0.129899	-4.31217	1.61658e-05	0.000210339	>1.15 fold change
FBgn0023526	CG2865	493.254	-0.560452	0.140367	-3.99277	6.53056e-05	0.000728062	>1.15 fold change
FBgn0033494	KCNQ	389.092	-0.561101	0.131168	-4.27774	1.88801e-05	0.000241707	>1.15 fold change
FBgn0037720	CG8312	1331.61	-0.561265	0.190862	-2.94068	0.00327492	0.0208344	>1.15 fold change
FBgn0031926	CG6739	917.969	-0.561913	0.139525	-4.02734	5.64116e-05	0.000642039	>1.15 fold change
FBgn0004606	zfh1	517.942	-0.562104	0.177879	-3.16003	0.00157752	0.0113618	>1.15 fold change
FBgn0039755	CG15531	1105.18	-0.562329	0.10899	-5.15948	2.47635e-07	4.93223e-06	>1.15 fold change
FBgn0020429	GluRIIB	237.5	-0.56247	0.202873	-2.77252	0.00556237	0.0322275	>1.15 fold change
FBgn0032772	CG17350	194.106	-0.563809	0.171196	-3.29335	0.000989994	0.00772091	>1.15 fold change
FBgn0039920	CG11360	611.02	-0.564043	0.174174	-3.2384	0.00120204	0.00906737	>1.15 fold change
FBgn0034110	Atg9	1227.09	-0.564109	0.137183	-4.1121	3.92077e-05	0.000465148	>1.15 fold change
FBgn0051676	CG31676	226.409	-0.566702	0.162963	-3.47749	0.000506134	0.00435384	>1.15 fold change
FBgn0036454	CG17839	1638.32	-0.567582	0.116364	-4.87764	1.0736e-06	1.82583e-05	>1.15 fold change
FBgn0034172	CG6665	197.111	-0.567805	0.194931	-2.91285	0.00358142	0.0224668	>1.15 fold change
FBgn0038387	blp	389.783	-0.569197	0.157384	-3.61662	0.000298476	0.00275142	>1.15 fold change
FBgn0264325	Atg6	303.665	-0.569465	0.144663	-3.93648	8.26848e-05	0.000897658	>1.15 fold change
FBgn0033973	HPS1	143.826	-0.569475	0.185916	-3.06308	0.0021907	0.0149271	>1.15 fold change
FBgn0027620	Acf	491.966	-0.572387	0.167146	-3.42446	0.000616016	0.00512456	>1.15 fold change
FBgn0261563	wb	272.918	-0.57342	0.204462	-2.80453	0.00503893	0.0297878	>1.15 fold change
FBgn0004513	Mdr65	268.932	-0.576002	0.157819	-3.64976	0.00026249	0.00247371	>1.15 fold change
FBgn0266448	CG45078	6757.94	-0.576163	0.122043	-4.72097	2.34717e-06	3.72277e-05	>1.15 fold change
FBgn0038327	Trax	277.9	-0.57663	0.153633	-3.75329	0.000174532	0.00173643	>1.15 fold change
FBgn0034063	CG8389	186.193	-0.57874	0.222673	-2.59906	0.00934788	0.0485537	>1.15 fold change
FBgn0004456	mew	1513.16	-0.579099	0.117016	-4.9489	7.46328e-07	1.32132e-05	>1.15 fold change
FBgn0002887	mus201	122.692	-0.582497	0.209856	-2.7757	0.00550822	0.0319959	>1.15 fold change
FBgn0027508	Tnks	1060.95	-0.583818	0.117475	-4.96972	6.7051e-07	1.21407e-05	>1.15 fold change
FBgn0086690	Plp	1059.97	-0.585719	0.128697	-4.55114	5.3355e-06	7.70709e-05	>1.15 fold change
FBgn0015546	spel1	288.331	-0.587626	0.16156	-3.63719	0.000275625	0.0025764	>1.15 fold change
FBgn0004652	fru	4732.53	-0.58807	0.100102	-5.87469	4.2364e-09	1.13965e-07	>1.15 fold change
FBgn0031855	meng	443.328	-0.58857	0.21769	-2.70371	0.0068571	0.0379984	>1.15 fold change
FBgn0011603	ine	388.687	-0.589699	0.169946	-3.46992	0.000520612	0.00445618	>1.15 fold change
FBgn0032819	CG10463	131.453	-0.590308	0.18993	-3.10803	0.00188339	0.013171	>1.15 fold change
FBgn0260660	Mp	1062.91	-0.594725	0.195316	-3.04494	0.00232731	0.0157029	>1.15 fold change
FBgn0278604	dmt	410.366	-0.594829	0.174298	-3.41272	0.000643186	0.00530795	>1.15 fold change
FBgn0051550	CG31550	862.954	-0.595439	0.115881	-5.13835	2.77166e-07	5.43675e-06	>1.15 fold change
FBgn0036353	CG10171	241.354	-0.5955	0.16548	-3.59862	0.000319906	0.00293209	>1.15 fold change
FBgn0000414	Dab	1285	-0.59641	0.147495	-4.04359	5.26378e-05	0.000601733	>1.15 fold change
FBgn0027844	CAH1	626.736	-0.597531	0.162616	-3.6745	0.000238313	0.00227275	>1.15 fold change
FBgn0051357	Kaz	383.017	-0.597997	0.149587	-3.99765	6.39739e-05	0.000715515	>1.15 fold change
FBgn0032193	CG5727	135.746	-0.598104	0.211855	-2.82318	0.00475496	0.0284501	>1.15 fold change
FBgn0042696	NfI	1135.09	-0.599016	0.123617	-4.84575	1.26137e-06	2.13115e-05	>1.15 fold change
FBgn0036461	Zip71B	184.562	-0.599385	0.213056	-2.81327	0.00490411	0.0291568	>1.15 fold change
FBgn0032178	Spn31A	294.006	-0.600188	0.20183	-2.97373	0.00294206	0.019104	>1.5 fold change
FBgn0085428	Nox	788.574	-0.600586	0.124717	-4.81557	1.46777e-06	2.43618e-05	>1.5 fold change
FBgn0051832	CG31832	171.078	-0.601444	0.215308	-2.79341	0.00521551	0.0306567	>1.5 fold change
FBgn0024248	chico	750.664	-0.601549	0.113491	-5.30042	1.15538e-07	2.39325e-06	>1.5 fold change
FBgn0261612	CngA	114.919	-0.602987	0.20743	-2.90695	0.00364972	0.0228124	>1.5 fold change
FBgn0286075	DNAlig3	888.862	-0.60465	0.15096	-4.00537	6.19209e-05	0.000696324	>1.5 fold change
FBgn0016013	Faa	2296.93	-0.604852	0.168251	-3.59494	0.000324466	0.00296864	>1.5 fold change
FBgn0051221	CG31221	115.691	-0.605505	0.2329	-2.59984	0.00932662	0.0484676	>1.5 fold change
FBgn0027532	CG7139	850.001	-0.607123	0.119822	-5.06687	4.04418e-07	7.60175e-06	>1.5 fold change
FBgn0046880	Obp56b	154.596	-0.609938	0.187932	-3.24552	0.00117237	0.0088824	>1.5 fold change
FBgn0036529	Pgant8	146.161	-0.609985	0.189839	-3.21317	0.00131281	0.00974677	>1.5 fold change
FBgn0032008	CG14277	268.809	-0.610444	0.143943	-4.24088	2.22646e-05	0.000279848	>1.5 fold change
FBgn0037222	CG14642	323.419	-0.612884	0.177599	-3.45094	0.000558629	0.00473076	>1.5 fold change
FBgn0067779	dbr	776.657	-0.614011	0.172497	-3.55955	0.000371487	0.00333983	>1.5 fold change
FBgn0036043	Ae2	813.229	-0.614561	0.154704	-3.9725	7.11225e-05	0.000781141	>1.5 fold change
FBgn0031630	CG15629	527.095	-0.614811	0.139949	-4.3931	1.11747e-05	0.000149144	>1.5 fold change
FBgn0034253	CG10936	5060.96	-0.614924	0.103209	-5.95808	2.55224e-09	7.1058e-08	>1.5 fold change
FBgn0052333	CG32333	554.904	-0.615149	0.154576	-3.9796	6.90325e-05	0.000758991	>1.5 fold change
FBgn0014340	mof	199.707	-0.616074	0.161068	-3.82492	0.000130813	0.00134675	>1.5 fold change
FBgn0034504	CG8929	979.452	-0.616305	0.143845	-4.2845	1.83148e-05	0.000235342	>1.5 fold change
FBgn0033731	Cpr49Ah	286.888	-0.616607	0.238187	-2.58875	0.00963247	0.0498319	>1.5 fold change
FBgn0265187	Fatp2	409.861	-0.616671	0.165587	-3.72415	0.000195973	0.00191662	>1.5 fold change
FBgn0032728	Tango6	237.49	-0.617339	0.159025	-3.88202	0.00010359	0.00109814	>1.5 fold change
FBgn0031258	CG4297	202.021	-0.617582	0.23152	-2.66751	0.00764159	0.0412638	>1.5 fold change
FBgn0010316	dap	472.006	-0.618066	0.172923	-3.57423	0.00035126	0.00318007	>1.5 fold change
FBgn0035696	Best2	894.694	-0.618164	0.132149	-4.67779	2.89988e-06	4.52321e-05	>1.5 fold change
FBgn0032715	CG17597	531.639	-0.618244	0.121297	-5.09695	3.45173e-07	6.62029e-06	>1.5 fold change
FBgn0050440	CG30440	790.579	-0.619602	0.172776	-3.58616	0.000335586	0.00305687	>1.5 fold change
FBgn0029798	Rtel1	216.166	-0.620194	0.164843	-3.76234	0.000168331	0.00168282	>1.5 fold change
FBgn0287828	Pkcdelta	1781.54	-0.62055	0.0954221	-6.50321	7.86236e-11	2.70533e-09	>1.5 fold change
FBgn0032713	Ugt36D1	181.796	-0.621944	0.171516	-3.62616	0.000287664	0.00266726	>1.5 fold change
FBgn0287183	l(3)80Fg	368.041	-0.624624	0.179331	-3.48308	0.000495674	0.00427808	>1.5 fold change
FBgn0037188	CG7369	456.183	-0.628635	0.14803	-4.24667	2.16967e-05	0.000273374	>1.5 fold change
FBgn0020381	Dredd	483.795	-0.629105	0.118558	-5.30632	1.1186e-07	2.32638e-06	>1.5 fold change
FBgn0038037	Cyp9f2	349.042	-0.629334	0.154429	-4.07523	4.59695e-05	0.000534951	>1.5 fold change
FBgn0262870	axo	335.966	-0.630664	0.160114	-3.93884	8.18759e-05	0.000890744	>1.5 fold change
FBgn0040297	Nhe2	1173.66	-0.631265	0.101503	-6.21918	4.99757e-10	1.54969e-08	>1.5 fold change
FBgn0036985	zye	13199.2	-0.632595	0.197716	-3.19952	0.00137658	0.0101331	>1.5 fold change
FBgn0032017	CG7810	90.2321	-0.632853	0.224887	-2.8141	0.00489144	0.0291153	>1.5 fold change
FBgn0003060	CG9757	51255.9	-0.633011	0.135586	-4.66869	3.03126e-06	4.70686e-05	>1.5 fold change
FBgn0033692	wash	214.533	-0.633424	0.184652	-3.43036	0.000602785	0.00503066	>1.5 fold change
FBgn0052082	IRSp53	1570.93	-0.633897	0.123604	-5.12846	2.92122e-07	5.68704e-06	>1.5 fold change
FBgn0029639	CG14419	4984.05	-0.633991	0.180617	-3.51014	0.000447878	0.00393108	>1.5 fold change
FBgn0037617	nom	92.9296	-0.634942	0.240338	-2.64187	0.00824499	0.043814	>1.5 fold change
FBgn0038590	CG12320	116.08	-0.635284	0.208345	-3.04919	0.00229463	0.0155229	>1.5 fold change
FBgn0261989	CG42807	205.6	-0.635286	0.171194	-3.71091	0.000206514	0.00200375	>1.5 fold change
FBgn0033609	Fbl6	664.396	-0.636662	0.156844	-4.05921	4.92384e-05	0.000564742	>1.5 fold change
FBgn0031645	CG3036	2469.22	-0.638176	0.138042	-4.62306	3.7812e-06	5.74221e-05	>1.5 fold change
FBgn0013770	Cp1	7271.59	-0.643807	0.146103	-4.40653	1.05042e-05	0.000141324	>1.5 fold change
FBgn0038197	foxo	1884.02	-0.644249	0.112064	-5.74895	8.98015e-09	2.27959e-07	>1.5 fold change
FBgn0036557	mRpS31	385.45	-0.644719	0.194599	-3.31306	0.000922813	0.00725708	>1.5 fold change
FBgn0034728	rad50	316.361	-0.646361	0.17693	-3.6532	0.000258994	0.00244744	>1.5 fold change
FBgn0267824	PRAS40	1756.64	-0.646481	0.211146	-3.06178	0.00220028	0.0149726	>1.5 fold change
FBgn0041711	yellow-e	3431.73	-0.648297	0.11442	-5.66595	1.46216e-08	3.62286e-07	>1.5 fold change
FBgn0011769	Fdx1	157.264	-0.649707	0.206122	-3.15205	0.00162131	0.0115966	>1.5 fold change
FBgn0267668	lncRNA:CR46006	130.855	-0.649901	0.244373	-2.65946	0.00782666	0.0420237	>1.5 fold change
FBgn0039207	Cftr	776.338	-0.653549	0.176122	-3.71078	0.000206624	0.00200375	>1.5 fold change
FBgn0034290	CG5773	3435.49	-0.653555	0.139953	-4.66983	3.01443e-06	4.68775e-05	>1.5 fold change
FBgn0029123	SoxN	312.068	-0.653564	0.189981	-3.44016	0.000581379	0.00488349	>1.5 fold change
FBgn0034538	CG16799	360.92	-0.653666	0.141887	-4.60694	4.08639e-06	6.10718e-05	>1.5 fold change
FBgn0037911	CG10898	810.607	-0.655797	0.120283	-5.45213	4.97692e-08	1.12879e-06	>1.5 fold change
FBgn0036643	Syx8	151.312	-0.655873	0.189246	-3.46572	0.000528815	0.00449667	>1.5 fold change
FBgn0037021	Pcif1	482.962	-0.656359	0.21375	-3.07069	0.00213568	0.0145905	>1.5 fold change
FBgn0050104	NT5E-2	195.064	-0.657924	0.230917	-2.84919	0.00438312	0.0265687	>1.5 fold change
FBgn0003386	Shaw	77.5585	-0.659864	0.241593	-2.73131	0.00630836	0.0355665	>1.5 fold change
FBgn0051781	lncRNA:CR31781	2673.53	-0.660574	0.129847	-5.08734	3.63124e-07	6.91337e-06	>1.5 fold change
FBgn0002932	neur	113.099	-0.662392	0.227289	-2.91432	0.00356463	0.0224022	>1.5 fold change
FBgn0039896	yellow-h	155.177	-0.663101	0.208251	-3.18415	0.00145179	0.0105665	>1.5 fold change
FBgn0035385	FMRFaR	402.871	-0.66564	0.138684	-4.79968	1.58921e-06	2.60435e-05	>1.5 fold change
FBgn0036875	CG9449	6714.36	-0.666025	0.0952049	-6.9957	2.6393e-12	1.10223e-10	>1.5 fold change
FBgn0039068	Pex11c	390.511	-0.666319	0.153428	-4.34287	1.40636e-05	0.000184962	>1.5 fold change
FBgn0027493	AdSS	6468.49	-0.667752	0.105252	-6.34429	2.23459e-10	7.30082e-09	>1.5 fold change
FBgn0036165	chrb	957.279	-0.670502	0.148199	-4.52433	6.05864e-06	8.61941e-05	>1.5 fold change
FBgn0264821	asRNA:CR44029	85.6705	-0.675379	0.245775	-2.74795	0.00599689	0.0341235	>1.5 fold change
FBgn0085300	Cpr65Ay	1006.31	-0.676241	0.19548	-3.45938	0.000541419	0.00459253	>1.5 fold change
FBgn0004107	Cdk2	214.886	-0.677006	0.178151	-3.80019	0.000144588	0.00146526	>1.5 fold change
FBgn0000084	AnxB10	561.435	-0.677277	0.169732	-3.99028	6.59964e-05	0.000733479	>1.5 fold change
FBgn0033186	CG1602	71.6603	-0.678219	0.242167	-2.80063	0.00510037	0.0300823	>1.5 fold change
FBgn0038681	Cyp12a4	712.851	-0.681214	0.229438	-2.96905	0.0029872	0.0193486	>1.5 fold change
FBgn0262127	kibra	976.747	-0.681407	0.174738	-3.8996	9.63514e-05	0.00102984	>1.5 fold change
FBgn0032681	CG10283	172.799	-0.682453	0.215293	-3.16988	0.00152502	0.0110375	>1.5 fold change
FBgn0036742	CG7497	392.487	-0.683821	0.166244	-4.11336	3.89942e-05	0.000463146	>1.5 fold change
FBgn0033913	CG8468	2969	-0.684278	0.113559	-6.02575	1.68326e-09	4.84265e-08	>1.5 fold change
FBgn0037679	Aduk	124.128	-0.689375	0.239366	-2.88	0.00397675	0.024487	>1.5 fold change
FBgn0030574	sbm	4452.04	-0.69068	0.179126	-3.85583	0.000115337	0.00120539	>1.5 fold change
FBgn0035140	BORCS6	147.911	-0.691599	0.182934	-3.78059	0.000156458	0.00156867	>1.5 fold change
FBgn0260486	Ziz	891.397	-0.693733	0.16586	-4.18265	2.88134e-05	0.000355686	>1.5 fold change
FBgn0037855	CG6621	475.591	-0.694678	0.117039	-5.93543	2.93083e-09	8.07303e-08	>1.5 fold change
FBgn0035270	CG13933	300.703	-0.695145	0.15008	-4.63184	3.62433e-06	5.5283e-05	>1.5 fold change
FBgn0010383	Cyp18a1	1168.76	-0.696751	0.159479	-4.36892	1.24863e-05	0.000165161	>1.5 fold change
FBgn0001296	kar	489.188	-0.697049	0.213422	-3.26606	0.00109056	0.00837477	>1.5 fold change
FBgn0263240	Coop	288.532	-0.698456	0.152486	-4.58047	4.63941e-06	6.82534e-05	>1.5 fold change
FBgn0002899	mus301	106.225	-0.69871	0.218772	-3.19378	0.00140424	0.0103074	>1.5 fold change
FBgn0030654	CG15643	87.2103	-0.699097	0.219732	-3.18158	0.00146473	0.0106458	>1.5 fold change
FBgn0265512	mlt	674.535	-0.701154	0.224197	-3.1274	0.00176362	0.0124937	>1.5 fold change
FBgn0003285	rst	241.791	-0.701384	0.188024	-3.73029	0.000191258	0.0018761	>1.5 fold change
FBgn0033702	CG8854	111.193	-0.701448	0.255731	-2.74291	0.00608975	0.0345787	>1.5 fold change
FBgn0037981	Spt3	118.462	-0.701607	0.229774	-3.05346	0.00226219	0.0153435	>1.5 fold change
FBgn0033677	CG8321	210.41	-0.702463	0.184255	-3.81244	0.0001376	0.00140683	>1.5 fold change
FBgn0026403	Ndg	7946.78	-0.70265	0.141762	-4.95654	7.176e-07	1.28379e-05	>1.5 fold change
FBgn0029761	SK	439.447	-0.703919	0.132859	-5.29825	1.16916e-07	2.41697e-06	>1.5 fold change
FBgn0052772	CG32772	522.268	-0.705552	0.112768	-6.25667	3.93295e-10	1.22692e-08	>1.5 fold change
FBgn0063649	CG6006	469.96	-0.706028	0.171099	-4.12644	3.68427e-05	0.000440862	>1.5 fold change
FBgn0035308	CG15822	903.999	-0.706574	0.146828	-4.81227	1.49226e-06	2.47113e-05	>1.5 fold change
FBgn0031081	Nep3	91.9991	-0.706722	0.250388	-2.82251	0.004765	0.028491	>1.5 fold change
FBgn0050115	GEFmeso	594.933	-0.706873	0.134811	-5.24344	1.57608e-07	3.20068e-06	>1.5 fold change
FBgn0085466	CG34437	169.839	-0.70872	0.252271	-2.80936	0.00496395	0.0294454	>1.5 fold change
FBgn0005674	GluProRS	6124.41	-0.709561	0.118281	-5.99895	1.98599e-09	5.68202e-08	>1.5 fold change
FBgn0032305	CG6700	1372.68	-0.710725	0.206678	-3.4388	0.000584308	0.00490412	>1.5 fold change
FBgn0032946	nrv3	284.879	-0.716856	0.20654	-3.47079	0.000518934	0.00444549	>1.5 fold change
FBgn0032283	CG7296	26031.6	-0.719895	0.161538	-4.45652	8.33027e-06	0.000114274	>1.5 fold change
FBgn0260745	mfas	5220.64	-0.72014	0.1452	-4.95964	7.06235e-07	1.26987e-05	>1.5 fold change
FBgn0030554	CG1434	178.062	-0.720228	0.166295	-4.33103	1.48412e-05	0.000194324	>1.5 fold change
FBgn0263738	Ada2a	108.011	-0.721139	0.202141	-3.5675	0.000360402	0.00324581	>1.5 fold change
FBgn0033728	Cpr49Ae	174.72	-0.721915	0.188691	-3.82592	0.000130284	0.00134264	>1.5 fold change
FBgn0264894	CG44085	13716.8	-0.724157	0.100185	-7.22821	4.89409e-13	2.22316e-11	>1.5 fold change
FBgn0038983	CG5326	1353.6	-0.724217	0.156914	-4.61537	3.92395e-06	5.91563e-05	>1.5 fold change
FBgn0003890	betaTub97EF	1127.06	-0.725336	0.151825	-4.77746	1.77523e-06	2.88634e-05	>1.5 fold change
FBgn0027348	bgm	439.582	-0.727395	0.239065	-3.04267	0.00234487	0.0157947	>1.5 fold change
FBgn0052626	AMPdeam	2254.92	-0.733139	0.120279	-6.09532	1.09215e-09	3.20438e-08	>1.5 fold change
FBgn0028542	NimB4	278.275	-0.733214	0.217625	-3.36916	0.000753966	0.00610065	>1.5 fold change
FBgn0038653	Octalpha2R	80.1725	-0.735511	0.224095	-3.28214	0.00103024	0.00800462	>1.5 fold change
FBgn0263602	Tasp1	244.305	-0.735931	0.202038	-3.64254	0.000269964	0.00253262	>1.5 fold change
FBgn0000163	baz	712.818	-0.738283	0.107075	-6.89499	5.38686e-12	2.11332e-10	>1.5 fold change
FBgn0029737	CG6903	379.317	-0.742207	0.210562	-3.52489	0.000423652	0.00374702	>1.5 fold change
FBgn0038478	cal1	292.289	-0.743168	0.145161	-5.11961	3.06173e-07	5.93826e-06	>1.5 fold change
FBgn0262167	ana1	506.711	-0.743853	0.189683	-3.92156	8.79766e-05	0.000949139	>1.5 fold change
FBgn0003748	Treh	1122	-0.744655	0.101372	-7.34575	2.04604e-13	9.81058e-12	>1.5 fold change
FBgn0031877	Hmgcl	299.3	-0.745362	0.155493	-4.79356	1.6385e-06	2.67665e-05	>1.5 fold change
FBgn0016054	phr6-4	75.5962	-0.745853	0.239849	-3.10968	0.0018729	0.0131065	>1.5 fold change
FBgn0052574	Twdlalpha	946.776	-0.746317	0.275954	-2.7045	0.00684078	0.0379282	>1.5 fold change
FBgn0263354	CG42784	55.6871	-0.746802	0.271726	-2.74836	0.00598942	0.0341154	>1.5 fold change
FBgn0265192	Snp	420.254	-0.749365	0.145115	-5.16395	2.41796e-07	4.83452e-06	>1.5 fold change
FBgn0037117	CG11248	223.443	-0.750433	0.162039	-4.6312	3.63558e-06	5.53732e-05	>1.5 fold change
FBgn0039069	CG6763	139.213	-0.751221	0.287685	-2.61126	0.00902087	0.0472581	>1.5 fold change
FBgn0000014	abd-A	1540.12	-0.755435	0.108236	-6.97951	2.96219e-12	1.21743e-10	>1.5 fold change
FBgn0032161	CG4594	481.207	-0.758115	0.156976	-4.82949	1.36886e-06	2.29405e-05	>1.5 fold change
FBgn0000719	fog	553.575	-0.758179	0.153077	-4.95291	7.31108e-07	1.30105e-05	>1.5 fold change
FBgn0035490	CG1136	321.645	-0.759571	0.14113	-5.38207	7.36359e-08	1.57898e-06	>1.5 fold change
FBgn0026160	tna	1073.83	-0.760069	0.15753	-4.82491	1.40069e-06	2.33984e-05	>1.5 fold change
FBgn0034067	CG8399	2255.23	-0.762947	0.133293	-5.72382	1.04153e-08	2.61824e-07	>1.5 fold change
FBgn0000024	Ace	133.73	-0.768054	0.195168	-3.93535	8.30749e-05	0.00090095	>1.5 fold change
FBgn0016650	Lgr1	192.781	-0.773994	0.180527	-4.28743	1.80755e-05	0.000232895	>1.5 fold change
FBgn0034624	CG17974	1564.15	-0.776256	0.188203	-4.12456	3.71442e-05	0.000443717	>1.5 fold change
FBgn0031918	CG6055	106.016	-0.777261	0.232071	-3.34923	0.000810353	0.00650606	>1.5 fold change
FBgn0032284	CG7294	3300.65	-0.777353	0.194833	-3.98984	6.61193e-05	0.000733974	>1.5 fold change
FBgn0284221	Sema5c	685.337	-0.778919	0.168263	-4.62917	3.67142e-06	5.58369e-05	>1.5 fold change
FBgn0287864	hbs	226.755	-0.779396	0.158579	-4.91489	8.8833e-07	1.55151e-05	>1.5 fold change
FBgn0036663	CG9674	4073.96	-0.779863	0.117208	-6.65367	2.85878e-11	1.04994e-09	>1.5 fold change
FBgn0027506	EDTP	675.336	-0.782321	0.140823	-5.55535	2.77062e-08	6.55143e-07	>1.5 fold change
FBgn0016675	Lectin-galC1	1946.57	-0.7838	0.10441	-7.50695	6.05198e-14	3.0877e-12	>1.5 fold change
FBgn0015399	kek1	469.514	-0.784649	0.177836	-4.4122	1.02326e-05	0.000138354	>1.5 fold change
FBgn0267910	lncRNA:CR34335	318.658	-0.785353	0.149854	-5.24078	1.599e-07	3.24087e-06	>1.5 fold change
FBgn0034475	Obp56h	386.085	-0.78718	0.143379	-5.49022	4.01428e-08	9.32196e-07	>1.5 fold change
FBgn0034387	Cyp12b2	229.94	-0.788549	0.164084	-4.80575	1.54173e-06	2.53859e-05	>1.5 fold change
FBgn0034021	CG8180	563.491	-0.788614	0.148583	-5.30757	1.11096e-07	2.31514e-06	>1.5 fold change
FBgn0035842	Setx	164.751	-0.789125	0.237982	-3.3159	0.000913489	0.00720274	>1.5 fold change
FBgn0034808	CG9896	114.008	-0.791182	0.271172	-2.91764	0.00352686	0.0221918	>1.5 fold change
FBgn0031700	CG14022	74.538	-0.79167	0.23509	-3.36752	0.000758465	0.00613226	>1.5 fold change
FBgn0004567	slp2	39.4906	-0.793558	0.297407	-2.66825	0.00762466	0.0412154	>1.5 fold change
FBgn0039237	CG13640	74.9925	-0.79398	0.2421	-3.27955	0.00103972	0.00806015	>1.5 fold change
FBgn0265726	Nna1	734.838	-0.794902	0.232616	-3.41724	0.000632603	0.00523312	>1.5 fold change
FBgn0038511	cysu	75.8364	-0.796236	0.286932	-2.775	0.00552024	0.0320477	>1.5 fold change
FBgn0037627	CG13318	105.419	-0.799186	0.204551	-3.90702	9.344e-05	0.00100182	>1.5 fold change
FBgn0250867	CG42238	168.382	-0.799861	0.192287	-4.15972	3.18636e-05	0.000389164	>1.5 fold change
FBgn0031836	CG11050	3249.56	-0.800548	0.102175	-7.83509	4.68495e-15	2.80474e-13	>1.5 fold change
FBgn0260997	CG42598	61.2914	-0.802431	0.251397	-3.19189	0.00141344	0.0103602	>1.5 fold change
FBgn0027608	CG2082	273.123	-0.805023	0.160096	-5.02836	4.94681e-07	9.13265e-06	>1.5 fold change
FBgn0035999	CG3552	119.478	-0.805625	0.207778	-3.87733	0.000105608	0.00111497	>1.5 fold change
FBgn0039043	CG17121	936.842	-0.80575	0.135166	-5.96117	2.50431e-09	7.01004e-08	>1.5 fold change
FBgn0032818	CG10628	159.184	-0.805844	0.187957	-4.28738	1.80793e-05	0.000232895	>1.5 fold change
FBgn0004910	Eip63F-1	1264.08	-0.808729	0.140221	-5.76751	8.04492e-09	2.06752e-07	>1.5 fold change
FBgn0000008	a	397.785	-0.809264	0.131419	-6.15791	7.37129e-10	2.20649e-08	>1.5 fold change
FBgn0033686	Hen1	94.1242	-0.811111	0.240035	-3.37914	0.000727143	0.00590205	>1.5 fold change
FBgn0004369	Ptp99A	483.205	-0.817762	0.150702	-5.42636	5.75156e-08	1.28105e-06	>1.5 fold change
FBgn0022359	Sodh-2	1624.75	-0.818716	0.142305	-5.75323	8.75523e-09	2.23345e-07	>1.5 fold change
FBgn0035902	CG6683	45.1583	-0.819443	0.280799	-2.91825	0.00351997	0.0221754	>1.5 fold change
FBgn0036480	Cep135	340.776	-0.81945	0.170548	-4.8048	1.54909e-06	2.54665e-05	>1.5 fold change
FBgn0011230	poe	10258.3	-0.822463	0.123454	-6.66208	2.69986e-11	9.9866e-10	>1.5 fold change
FBgn0262738	norpA	464.903	-0.822989	0.147422	-5.58256	2.37007e-08	5.66902e-07	>1.5 fold change
FBgn0030505	NFAT	1205.66	-0.824038	0.156123	-5.27814	1.30499e-07	2.69238e-06	>1.5 fold change
FBgn0036155	CG6163	138.154	-0.825082	0.205338	-4.01817	5.86512e-05	0.000665335	>1.5 fold change
FBgn0265575	yin	160.718	-0.825442	0.251318	-3.28445	0.00102182	0.0079452	>1.5 fold change
FBgn0000567	Eip74EF	2063.4	-0.827666	0.172272	-4.80442	1.55199e-06	2.54738e-05	>1.5 fold change
FBgn0036997	CG5955	752.838	-0.828913	0.177837	-4.66107	3.14564e-06	4.84813e-05	>1.5 fold change
FBgn0029708	CG3556	57.5383	-0.828928	0.271294	-3.05546	0.00224718	0.0152637	>1.5 fold change
FBgn0031399	mio	576.763	-0.829395	0.182488	-4.54494	5.49512e-06	7.90492e-05	>1.5 fold change
FBgn0250869	CG42240	220.855	-0.834133	0.220039	-3.79084	0.000150136	0.00151704	>1.5 fold change
FBgn0038366	CG4576	6236.57	-0.839986	0.103454	-8.11944	4.68342e-16	3.1912e-14	>1.5 fold change
FBgn0038631	CG7695	199.111	-0.842109	0.185297	-4.54464	5.50299e-06	7.90492e-05	>1.5 fold change
FBgn0031972	Wwox	214.155	-0.844348	0.189094	-4.46523	7.99816e-06	0.000110745	>1.5 fold change
FBgn0263873	sick	589.481	-0.844519	0.126873	-6.6564	2.80616e-11	1.03428e-09	>1.5 fold change
FBgn0037664	CG8420	87.6304	-0.844611	0.251053	-3.36427	0.000767454	0.00620009	>1.5 fold change
FBgn0263934	esn	422.892	-0.844613	0.154918	-5.452	4.98077e-08	1.12879e-06	>1.5 fold change
FBgn0037225	TwdlG	33.5859	-0.844792	0.317633	-2.65965	0.0078222	0.0420237	>1.5 fold change
FBgn0039727	Vps13B	943.616	-0.847845	0.128907	-6.57717	4.79482e-11	1.71241e-09	>1.5 fold change
FBgn0030595	CG14406	48.0619	-0.849703	0.314683	-2.70018	0.00693015	0.0382803	>1.5 fold change
FBgn0038449	CG17562	416.091	-0.851025	0.152277	-5.58865	2.28846e-08	5.4992e-07	>1.5 fold change
FBgn0036732	Oatp74D	2932.96	-0.851189	0.134929	-6.3084	2.81934e-10	8.95704e-09	>1.5 fold change
FBgn0039459	IntS12	171.232	-0.853427	0.174023	-4.90411	9.38509e-07	1.62273e-05	>1.5 fold change
FBgn0037217	CG14636	144.861	-0.854553	0.259151	-3.29752	0.000975439	0.00761313	>1.5 fold change
FBgn0004795	retn	208.164	-0.855007	0.203412	-4.20333	2.63015e-05	0.000327016	>1.5 fold change
FBgn0261975	CG42806	440.657	-0.856731	0.143778	-5.9587	2.54245e-09	7.09762e-08	>1.5 fold change
FBgn0015522	olf186-M	327.93	-0.860111	0.260469	-3.30216	0.000959417	0.0075164	>1.5 fold change
FBgn0031649	hoe2	331.625	-0.865726	0.209789	-4.12665	3.68084e-05	0.000440862	>1.5 fold change
FBgn0030394	Cpr11A	16813.9	-0.865945	0.196517	-4.40647	1.05069e-05	0.000141324	>1.5 fold change
FBgn0036882	CG9279	49.1358	-0.870964	0.297453	-2.92807	0.00341072	0.0215659	>1.5 fold change
FBgn0025641	DAAM	435.314	-0.874749	0.127954	-6.83646	8.11754e-12	3.16065e-10	>1.5 fold change
FBgn0063495	GstE5	49.7838	-0.876711	0.319453	-2.74441	0.00606189	0.0344394	>1.5 fold change
FBgn0004108	Nrt	184.822	-0.876744	0.241808	-3.62579	0.000288077	0.0026687	>1.5 fold change
FBgn0028496	CG30116	98.5971	-0.877272	0.219461	-3.9974	6.4042e-05	0.000715515	>1.5 fold change
FBgn0041150	hoe1	643.617	-0.880514	0.141468	-6.22412	4.84256e-10	1.50614e-08	>1.5 fold change
FBgn0263490	mld	974.207	-0.886403	0.115082	-7.70233	1.33607e-14	7.60314e-13	>1.5 fold change
FBgn0039118	CG10208	97.1148	-0.892802	0.222826	-4.00673	6.1565e-05	0.000693075	>1.5 fold change
FBgn0025525	bab2	429.577	-0.894089	0.142081	-6.29282	3.1175e-10	9.81397e-09	>1.5 fold change
FBgn0033638	CG9005	1690.87	-0.895229	0.13342	-6.70985	1.94827e-11	7.28457e-10	>1.5 fold change
FBgn0005695	gcl	637.475	-0.897367	0.230656	-3.8905	0.000100037	0.00106703	>1.5 fold change
FBgn0013751	Awh	128.367	-0.897707	0.210216	-4.2704	1.95123e-05	0.000247675	>1.5 fold change
FBgn0032202	REPTOR-BP	326.025	-0.910341	0.196045	-4.64354	3.42484e-06	5.25497e-05	>1.5 fold change
FBgn0022709	Ak1	2747.07	-0.912405	0.165897	-5.49982	3.8019e-08	8.84859e-07	>1.5 fold change
FBgn0039054	Cow	146.887	-0.913109	0.25544	-3.57466	0.000350686	0.00317765	>1.5 fold change
FBgn0036765	CG7408	157.9	-0.915435	0.184942	-4.94986	7.42679e-07	1.31711e-05	>1.5 fold change
FBgn0052243	CG32243	227.195	-0.916929	0.152998	-5.9931	2.05879e-09	5.82594e-08	>1.5 fold change
FBgn0038180	Cht5	410.65	-0.917237	0.27569	-3.32706	0.000877684	0.00696032	>1.5 fold change
FBgn0267303	lncRNA:CR45739	32.7269	-0.918734	0.332261	-2.7651	0.00569055	0.032761	>1.5 fold change
FBgn0034636	twz	108.213	-0.921402	0.253785	-3.63063	0.000282726	0.00262854	>1.5 fold change
FBgn0042178	Apl	89.1149	-0.921801	0.251807	-3.66074	0.000251483	0.00238955	>1.5 fold change
FBgn0036752	Adgf-A	130.643	-0.932479	0.223853	-4.16559	3.10552e-05	0.000380187	>1.5 fold change
FBgn0038966	pinta	104.939	-0.935161	0.29608	-3.15847	0.001586	0.0114071	>1.5 fold change
FBgn0035711	CG8519	431.893	-0.936002	0.163566	-5.72247	1.04988e-08	2.63284e-07	>1.5 fold change
FBgn0030352	sicily	229.154	-0.939769	0.177205	-5.30329	1.13737e-07	2.36067e-06	>1.5 fold change
FBgn0030798	CG13003	452.373	-0.940051	0.224866	-4.18049	2.9088e-05	0.000358023	>1.5 fold change
FBgn0286071	AdamTS-A	1130.2	-0.940798	0.12412	-7.57974	3.4624e-14	1.8296e-12	>1.5 fold change
FBgn0265300	lncRNA:CR44273	43.6573	-0.940914	0.336911	-2.79276	0.00522598	0.0307008	>1.5 fold change
FBgn0036493	CG7255	640.388	-0.943674	0.224351	-4.20624	2.59651e-05	0.000323611	>1.5 fold change
FBgn0039738	Mgat2	805.235	-0.945164	0.106208	-8.89921	5.6247e-19	4.89538e-17	>1.5 fold change
FBgn0002534	Lcp3	347425	-0.945876	0.105673	-8.95101	3.52246e-19	3.14501e-17	>1.5 fold change
FBgn0014073	Tie	894.422	-0.951937	0.177654	-5.35839	8.39668e-08	1.78907e-06	>1.5 fold change
FBgn0031678	Nepl3	695.533	-0.954343	0.201352	-4.73968	2.14061e-06	3.41607e-05	>1.5 fold change
FBgn0037817	Cyp12e1	818.574	-0.954795	0.167109	-5.71362	1.10599e-08	2.76017e-07	>1.5 fold change
FBgn0029504	CHES-1-like	995.418	-0.956533	0.13684	-6.99015	2.74597e-12	1.13855e-10	>1.5 fold change
FBgn0051706	CG31706	25.314	-0.958963	0.355461	-2.6978	0.00697997	0.0383846	>1.5 fold change
FBgn0039500	CG5984	82.1988	-0.959346	0.275329	-3.48436	0.000493315	0.00426839	>1.5 fold change
FBgn0001216	Hsc70-1	63.3165	-0.960309	0.314171	-3.05664	0.00223831	0.0152214	>1.5 fold change
FBgn0038465	Irc	296.507	-0.9607	0.210437	-4.56525	4.98889e-06	7.27745e-05	>1.5 fold change
FBgn0038073	CG14395	40.7566	-0.961644	0.334983	-2.87073	0.00409531	0.0251423	>1.5 fold change
FBgn0034382	CG18609	243.404	-0.962629	0.192851	-4.99156	5.98935e-07	1.09597e-05	>1.5 fold change
FBgn0034417	CG15117	84.494	-0.962838	0.25612	-3.75933	0.000170372	0.00169831	>1.5 fold change
FBgn0035484	CG11594	547.236	-0.966493	0.183915	-5.25512	1.47929e-07	3.02189e-06	>1.5 fold change
FBgn0086251	del	35.5619	-0.968402	0.355812	-2.72166	0.00649542	0.0364426	>1.5 fold change
FBgn0027375	RecQ5	556.987	-0.975041	0.132863	-7.33868	2.15717e-13	1.02018e-11	>1.5 fold change
FBgn0036476	sstn	316.758	-0.978735	0.176033	-5.55995	2.6985e-08	6.39552e-07	>1.5 fold change
FBgn0033726	Cpr49Ad	267.739	-0.979761	0.223506	-4.38361	1.16729e-05	0.000155194	>1.5 fold change
FBgn0031562	CG3604	60.9663	-0.980052	0.36169	-2.70965	0.00673547	0.0375251	>1.5 fold change
FBgn0033458	Lime	24.0279	-0.982849	0.365173	-2.69147	0.00711388	0.0389833	>1.5 fold change
FBgn0035206	sturkopf	1876.08	-0.984022	0.133173	-7.38906	1.47867e-13	7.29264e-12	>1.5 fold change
FBgn0051217	modSP	618.509	-0.98555	0.18033	-5.46527	4.62209e-08	1.06144e-06	>1.5 fold change
FBgn0030576	CG15890	148.902	-0.985829	0.335305	-2.9401	0.00328109	0.0208568	>1.5 fold change
FBgn0086365	Orct2	255.467	-0.986083	0.199447	-4.94409	7.65005e-07	1.34977e-05	>1.5 fold change
FBgn0046763	peg	1725.12	-0.98836	0.169463	-5.8323	5.46698e-09	1.44075e-07	>1.5 fold change
FBgn0005672	spi	686.524	-0.991067	0.15549	-6.37382	1.8438e-10	6.10105e-09	>1.5 fold change
FBgn0039040	CG13833	21.9779	-0.991804	0.377729	-2.6257	0.00864697	0.0456456	>1.5 fold change
FBgn0005561	sv	32.5921	-0.994231	0.332972	-2.98593	0.00282717	0.0184971	>1.5 fold change
FBgn0035888	CG7120	86.4966	-0.996916	0.304727	-3.27151	0.00106976	0.00826215	>1.5 fold change
FBgn0027579	mino	698.88	-0.997063	0.126898	-7.8572	3.92807e-15	2.40728e-13	>1.5 fold change
FBgn0040211	hgo	2330.13	-0.997392	0.173098	-5.76199	8.31266e-09	2.13104e-07	>1.5 fold change
FBgn0039529	CG5612	840.175	-0.999169	0.162661	-6.14263	8.11661e-10	2.41562e-08	>1.5 fold change
FBgn0034143	CG8303	743.477	-1.00272	0.169658	-5.91021	3.41662e-09	9.3121e-08	>2 fold change
FBgn0029895	CG14441	126.995	-1.00317	0.197644	-5.07564	3.86198e-07	7.29239e-06	>2 fold change
FBgn0033451	Marc	142.364	-1.00396	0.223082	-4.50042	6.78203e-06	9.58274e-05	>2 fold change
FBgn0034219	mthl4	1016.92	-1.01374	0.376281	-2.69411	0.0070576	0.0387158	>2 fold change
FBgn0051719	RluA-1	621.647	-1.01397	0.188263	-5.38593	7.20726e-08	1.55836e-06	>2 fold change
FBgn0259167	CG42272	113.093	-1.018	0.221147	-4.60327	4.159e-06	6.20674e-05	>2 fold change
FBgn0039714	Zip99C	696.014	-1.0237	0.19733	-5.18777	2.12831e-07	4.27189e-06	>2 fold change
FBgn0028516	ZnT35C	8.75776	-1.0302	0.396839	-2.596	0.00943152	0.0489145	>2 fold change
FBgn0264556	Gr39a	22.0947	-1.03066	0.36121	-2.85335	0.00432607	0.0262633	>2 fold change
FBgn0020637	Lcp65Ag2	985.57	-1.03322	0.231109	-4.47069	7.79682e-06	0.000108537	>2 fold change
FBgn0027494	RpS10a	3.17727	-1.03413	0.396584	-2.60761	0.00911775	0.047597	>2 fold change
FBgn0040251	Ugt302K1	49.405	-1.03452	0.316298	-3.27072	0.00107274	0.00827862	>2 fold change
FBgn0285896	btl	293.631	-1.03785	0.163081	-6.36403	1.9653e-10	6.44134e-09	>2 fold change
FBgn0020912	Ptx1	213.126	-1.04097	0.203854	-5.10647	3.28233e-07	6.31878e-06	>2 fold change
FBgn0029750	CG3323	29.0237	-1.04108	0.348417	-2.98803	0.00280786	0.0184174	>2 fold change
FBgn0024732	Drep1	89.4495	-1.0417	0.236198	-4.41029	1.0323e-05	0.000139394	>2 fold change
FBgn0031548	CG8852	562.479	-1.04485	0.183331	-5.69924	1.20342e-08	2.98892e-07	>2 fold change
FBgn0035861	CG7213	23.1104	-1.04595	0.370619	-2.82218	0.00476978	0.028491	>2 fold change
FBgn0035877	CG7083	715.697	-1.05245	0.178636	-5.89156	3.82577e-09	1.03455e-07	>2 fold change
FBgn0033540	Elp2	483.178	-1.05366	0.143719	-7.33142	2.27735e-13	1.06726e-11	>2 fold change
FBgn0040505	Alk	709.747	-1.05672	0.13574	-7.78491	6.97632e-15	4.08213e-13	>2 fold change
FBgn0262587	CG43124	87.7879	-1.06061	0.312944	-3.38915	0.000701096	0.00572202	>2 fold change
FBgn0038912	CG6656	275.987	-1.06155	0.153731	-6.90526	5.01123e-12	1.97343e-10	>2 fold change
FBgn0051019	CG31019	56.7053	-1.06321	0.310834	-3.4205	0.000625054	0.00519141	>2 fold change
FBgn0044028	Notum	99.0657	-1.06356	0.232303	-4.57833	4.68708e-06	6.88569e-05	>2 fold change
FBgn0039780	PH4alphaNE1	1444.18	-1.06457	0.197708	-5.38456	7.26233e-08	1.567e-06	>2 fold change
FBgn0003227	rec	78.5853	-1.06683	0.256716	-4.15569	3.24311e-05	0.000395628	>2 fold change
FBgn0036359	CG14105	217.632	-1.06684	0.243774	-4.37637	1.20672e-05	0.000160231	>2 fold change
FBgn0034501	CG13868	514.123	-1.06702	0.402486	-2.65109	0.00802333	0.042878	>2 fold change
FBgn0086450	su(r)	2350.19	-1.06746	0.239244	-4.46179	8.12784e-06	0.000112091	>2 fold change
FBgn0035091	CG3829	363.249	-1.06876	0.249953	-4.27585	1.9041e-05	0.000243165	>2 fold change
FBgn0260945	Atg1	1635.47	-1.0689	0.262991	-4.06442	4.81529e-05	0.000554585	>2 fold change
FBgn0029830	Grip	242.587	-1.07181	0.19912	-5.38276	7.3352e-08	1.57615e-06	>2 fold change
FBgn0086680	vvl	2194.58	-1.0734	0.100136	-10.7195	8.24438e-27	1.23749e-24	>2 fold change
FBgn0028494	CG6424	1716.54	-1.07355	0.11362	-9.4486	3.43407e-21	3.55667e-19	>2 fold change
FBgn0085426	Rgk3	765.357	-1.07362	0.1519	-7.06797	1.57211e-12	6.75616e-11	>2 fold change
FBgn0265959	rdgC	297.133	-1.07711	0.146811	-7.33674	2.18865e-13	1.03036e-11	>2 fold change
FBgn0039299	CG11854	107.582	-1.0787	0.355137	-3.0374	0.00238626	0.0160276	>2 fold change
FBgn0004580	Cbp53E	85.684	-1.08085	0.243103	-4.44605	8.74632e-06	0.000119506	>2 fold change
FBgn0036690	Ilp8	21.2166	-1.08127	0.408017	-2.65005	0.00804802	0.0429214	>2 fold change
FBgn0085434	NaCP60E	223.398	-1.08144	0.18652	-5.79801	6.71063e-09	1.74628e-07	>2 fold change
FBgn0034965	ppk29	26.8818	-1.08172	0.352189	-3.07143	0.0021304	0.014564	>2 fold change
FBgn0030300	Sk1	237.826	-1.088	0.297851	-3.65284	0.000259357	0.00244864	>2 fold change
FBgn0034520	lms	27.9057	-1.08936	0.341499	-3.18994	0.00142301	0.0104083	>2 fold change
FBgn0062565	Or19b	3.56538	-1.09333	0.401256	-2.72478	0.00643453	0.0361402	>2 fold change
FBgn0037646	CAHbeta	134.603	-1.09384	0.241752	-4.52463	6.05019e-06	8.61923e-05	>2 fold change
FBgn0040153	l(1)G0469	148.003	-1.09411	0.249467	-4.38578	1.15571e-05	0.000153853	>2 fold change
FBgn0035409	CG14963	28.9111	-1.09665	0.363405	-3.01769	0.00254705	0.0169754	>2 fold change
FBgn0034897	Sesn	1060.55	-1.09712	0.20587	-5.32918	9.86582e-08	2.07262e-06	>2 fold change
FBgn0040942	CG12643	1140.1	-1.09932	0.152309	-7.21769	5.28795e-13	2.37088e-11	>2 fold change
FBgn0032442	Nepl7	85.8393	-1.10065	0.225186	-4.88773	1.02005e-06	1.74623e-05	>2 fold change
FBgn0036861	CG14089	14.1765	-1.1011	0.418147	-2.63329	0.00845614	0.044821	>2 fold change
FBgn0035146	CG13893	99.8935	-1.1022	0.263816	-4.17789	2.9422e-05	0.000361475	>2 fold change
FBgn0262631	lncRNA:CR43148	25.7925	-1.1024	0.366253	-3.00994	0.00261295	0.0173477	>2 fold change
FBgn0029879	APC7	39.0287	-1.10299	0.358234	-3.07896	0.00207727	0.0142952	>2 fold change
FBgn0001208	Hn	4414.98	-1.10624	0.204279	-5.41537	6.11607e-08	1.34775e-06	>2 fold change
FBgn0050392	CG30392	223.354	-1.10956	0.20315	-5.46178	4.71397e-08	1.08015e-06	>2 fold change
FBgn0033365	CG8170	132.397	-1.11065	0.284108	-3.90924	9.25864e-05	0.000993696	>2 fold change
FBgn0033250	CG14762	103.734	-1.1127	0.364581	-3.052	0.0022732	0.015398	>2 fold change
FBgn0050389	CG30389	1799.36	-1.12282	0.191371	-5.86726	4.43049e-09	1.18877e-07	>2 fold change
FBgn0036433	CG9628	267.606	-1.12469	0.161242	-6.97516	3.05532e-12	1.24388e-10	>2 fold change
FBgn0038358	Ttc26	31.451	-1.12533	0.336506	-3.34415	0.000825351	0.00661622	>2 fold change
FBgn0050145	Obp57e	3.50155	-1.13576	0.405288	-2.80235	0.00507324	0.0299564	>2 fold change
FBgn0016034	mael	16.5289	-1.14087	0.401896	-2.83873	0.0045294	0.0273693	>2 fold change
FBgn0032612	CG13282	38.7151	-1.14163	0.340476	-3.35305	0.00079925	0.00642689	>2 fold change
FBgn0027601	pdgy	2383.56	-1.14779	0.362483	-3.16646	0.00154304	0.0111601	>2 fold change
FBgn0051262	CG31262	627.916	-1.14786	0.116199	-9.87839	5.16557e-23	6.22091e-21	>2 fold change
FBgn0036152	Dyro	790.776	-1.15037	0.129577	-8.87789	6.81426e-19	5.83267e-17	>2 fold change
FBgn0035811	Mcad	25.0053	-1.15419	0.374401	-3.08277	0.00205086	0.0141591	>2 fold change
FBgn0042119	Cpr65Au	76.4599	-1.15728	0.311599	-3.71399	0.000204017	0.00198405	>2 fold change
FBgn0034785	CG3649	10.33	-1.16223	0.429695	-2.70479	0.00683477	0.0379152	>2 fold change
FBgn0038958	CG13857	6.02619	-1.16297	0.438315	-2.65328	0.00797146	0.0426669	>2 fold change
FBgn0261545	CG42663	464.45	-1.16322	0.17109	-6.79889	1.05431e-11	4.01453e-10	>2 fold change
FBgn0267702	lncRNA:CR46035	20.4909	-1.16487	0.384932	-3.02617	0.00247671	0.0165386	>2 fold change
FBgn0050029	CR30029	6758.08	-1.16549	0.438298	-2.65912	0.00783455	0.0420427	>2 fold change
FBgn0261560	Thor	17615.1	-1.16701	0.390667	-2.98723	0.00281515	0.0184535	>2 fold change
FBgn0050403	CG30403	78.383	-1.16719	0.329437	-3.54298	0.000395636	0.00354158	>2 fold change
FBgn0263742	CG43667	21.849	-1.16734	0.371303	-3.14391	0.00166707	0.0118665	>2 fold change
FBgn0019952	Orct	118.192	-1.17245	0.200741	-5.8406	5.20128e-09	1.38127e-07	>2 fold change
FBgn0038718	CG17752	18.4349	-1.18043	0.420582	-2.80667	0.00500572	0.0296592	>2 fold change
FBgn0038261	CG14856	26.7241	-1.18102	0.337489	-3.49944	0.000466242	0.0040647	>2 fold change
FBgn0260756	CG42554	93.631	-1.18505	0.268808	-4.40853	1.04077e-05	0.000140355	>2 fold change
FBgn0035176	mat	14.2325	-1.18637	0.419104	-2.83073	0.00464418	0.027965	>2 fold change
FBgn0026144	CBP	2531.31	-1.1874	0.112878	-10.5193	7.03763e-26	1.04127e-23	>2 fold change
FBgn0038153	Ir87a	25.8085	-1.19055	0.364718	-3.2643	0.00109736	0.00840633	>2 fold change
FBgn0029804	CG3097	49.1645	-1.19341	0.291432	-4.09497	4.22218e-05	0.000496922	>2 fold change
FBgn0259715	CG42369	51.7641	-1.19343	0.319532	-3.73492	0.000187774	0.00185217	>2 fold change
FBgn0026592	Fie	35.6024	-1.19446	0.347874	-3.43359	0.000595637	0.00498708	>2 fold change
FBgn0040092	lectin-46Cb	42.9503	-1.20233	0.315608	-3.80958	0.000139202	0.00141901	>2 fold change
FBgn0040093	lectin-46Ca	45.5436	-1.20291	0.360049	-3.34097	0.000834865	0.00668409	>2 fold change
FBgn0031011	CG8034	1017.17	-1.20395	0.194177	-6.20027	5.63651e-10	1.71698e-08	>2 fold change
FBgn0036474	Or71a	5.49046	-1.20568	0.434021	-2.77793	0.00547062	0.0318132	>2 fold change
FBgn0035724	CG10064	7.45552	-1.21914	0.438399	-2.7809	0.00542085	0.0315592	>2 fold change
FBgn0287831	speck	215.641	-1.22474	0.29569	-4.14198	3.44326e-05	0.000415156	>2 fold change
FBgn0085460	CG34431	20.1219	-1.22511	0.414412	-2.95627	0.00311381	0.020006	>2 fold change
FBgn0085244	CG34215	315.388	-1.22593	0.20705	-5.92095	3.20087e-09	8.74708e-08	>2 fold change
FBgn0010497	dmGlut	976.186	-1.22809	0.260401	-4.71614	2.40363e-06	3.79488e-05	>2 fold change
FBgn0031885	Mnn1	584.316	-1.23149	0.152851	-8.05677	7.83377e-16	5.1678e-14	>2 fold change
FBgn0036024	CG18180	5.45681	-1.2318	0.419295	-2.93779	0.00330557	0.020965	>2 fold change
FBgn0033654	Sobp	257.128	-1.23271	0.219522	-5.61543	1.96072e-08	4.75577e-07	>2 fold change
FBgn0037835	CG14687	667.263	-1.23349	0.158191	-7.79747	6.31599e-15	3.71675e-13	>2 fold change
FBgn0036768	CG7402	179.241	-1.23725	0.203156	-6.09014	1.12812e-09	3.30054e-08	>2 fold change
FBgn0032613	Nepl9	84.5426	-1.25228	0.227223	-5.51124	3.56312e-08	8.31154e-07	>2 fold change
FBgn0085359	CG34330	128.543	-1.25273	0.260329	-4.81209	1.49361e-06	2.47113e-05	>2 fold change
FBgn0020908	Scp1	17.8927	-1.25657	0.383641	-3.27538	0.00105519	0.00816788	>2 fold change
FBgn0038652	CG7720	298.463	-1.25659	0.181767	-6.91322	4.73773e-12	1.87285e-10	>2 fold change
FBgn0261085	Syt12	36.2625	-1.2568	0.328777	-3.82266	0.00013202	0.00135783	>2 fold change
FBgn0040296	Ocho	28.8013	-1.26907	0.361948	-3.50622	0.000454519	0.00397417	>2 fold change
FBgn0038100	Paip2	2053.02	-1.27165	0.255128	-4.98436	6.21662e-07	1.13555e-05	>2 fold change
FBgn0038260	CG14855	30.8942	-1.28483	0.331903	-3.87111	0.000108343	0.0011392	>2 fold change
FBgn0038208	CG14355	203.63	-1.28581	0.199522	-6.44443	1.16033e-10	3.9145e-09	>2 fold change
FBgn0038957	CG7059	28.498	-1.28695	0.364441	-3.5313	0.000413523	0.00367628	>2 fold change
FBgn0266227	lncRNA:CR44922	7.89547	-1.29001	0.43836	-2.94282	0.0032524	0.0207421	>2 fold change
FBgn0038505	CG17283	56.6156	-1.29259	0.396869	-3.25696	0.00112612	0.00857588	>2 fold change
FBgn0039806	CG15545	25.3682	-1.29876	0.368367	-3.52572	0.000422336	0.00374177	>2 fold change
FBgn0034545	CG13438	10.7198	-1.31829	0.425275	-3.09985	0.00193621	0.0134677	>2 fold change
FBgn0260866	dnr1	920.294	-1.31982	0.261728	-5.04269	4.59032e-07	8.55071e-06	>2 fold change
FBgn0261261	plx	1862.99	-1.32217	0.165212	-8.00284	1.21581e-15	7.82122e-14	>2 fold change
FBgn0027070	Ugt36E1	110.778	-1.32319	0.235511	-5.6184	1.92739e-08	4.68591e-07	>2 fold change
FBgn0034406	Jheh3	604.956	-1.32353	0.146071	-9.06088	1.29398e-19	1.186e-17	>2 fold change
FBgn0036532	CG13445	10.3733	-1.32414	0.437899	-3.02384	0.00249587	0.0166557	>2 fold change
FBgn0002941	slou	31.3918	-1.3286	0.339377	-3.91483	9.04671e-05	0.000972949	>2 fold change
FBgn0032013	Scgalpha	193.033	-1.33085	0.185473	-7.17546	7.20666e-13	3.16269e-11	>2 fold change
FBgn0038865	cDIP	247.845	-1.33702	0.184397	-7.2508	4.14306e-13	1.89029e-11	>2 fold change
FBgn0262901	lncRNA:CR43256	8.54544	-1.34139	0.435745	-3.07838	0.0020813	0.0143077	>2 fold change
FBgn0085459	CG34430	9.34554	-1.34244	0.435247	-3.08432	0.00204021	0.0140964	>2 fold change
FBgn0263988	Dic61B	15.1535	-1.34286	0.400062	-3.35664	0.000788958	0.00636389	>2 fold change
FBgn0039298	to	14.1901	-1.34401	0.418668	-3.21021	0.00132638	0.0098299	>2 fold change
FBgn0037570	CG11693	6.54831	-1.3529	0.423976	-3.19099	0.00141788	0.0103854	>2 fold change
FBgn0264753	Rgk1	102.322	-1.35448	0.398873	-3.39578	0.00068433	0.00560285	>2 fold change
FBgn0039084	CG10175	138.36	-1.36156	0.238882	-5.69972	1.20001e-08	2.98762e-07	>2 fold change
FBgn0051875	CG31875	22.3921	-1.36484	0.376908	-3.62115	0.000293298	0.00271222	>2 fold change
FBgn0031971	Sirup	6352.78	-1.36978	0.403342	-3.39608	0.000683586	0.00560119	>2 fold change
FBgn0033982	Cyp317a1	67.5502	-1.37274	0.326436	-4.20522	2.60826e-05	0.000324684	>2 fold change
FBgn0026190	PH4Î±MP	528.819	-1.3765	0.172415	-7.98363	1.42088e-15	9.08398e-14	>2 fold change
FBgn0011596	fzo	8.64873	-1.38063	0.437827	-3.15337	0.00161397	0.0115521	>2 fold change
FBgn0031517	CG15406	11.8017	-1.38847	0.420201	-3.3043	0.000952132	0.00747063	>2 fold change
FBgn0042126	CG18788	10.7483	-1.39037	0.427946	-3.24894	0.00115835	0.00878905	>2 fold change
FBgn0004181	Ebp	19.6014	-1.39042	0.403252	-3.44801	0.000564741	0.00476477	>2 fold change
FBgn0047000	CG33946	70.0382	-1.39268	0.312493	-4.45668	8.32381e-06	0.000114274	>2 fold change
FBgn0040688	CG12483	11.4994	-1.39362	0.431664	-3.2285	0.00124443	0.0093174	>2 fold change
FBgn0038139	PK2-R2	443.278	-1.39901	0.184009	-7.60297	2.89411e-14	1.56116e-12	>2 fold change
FBgn0035104	CG13875	193.437	-1.40866	0.202877	-6.94341	3.82742e-12	1.53646e-10	>2 fold change
FBgn0034660	Loxl2	35.1237	-1.41264	0.330026	-4.28038	1.86574e-05	0.000239152	>2 fold change
FBgn0031791	AANATL2	316.309	-1.42932	0.269102	-5.31144	1.08763e-07	2.27109e-06	>2 fold change
FBgn0263507	lncRNA:CR43496	54.788	-1.43295	0.305146	-4.69596	2.65362e-06	4.17682e-05	>2 fold change
FBgn0261862	whd	1801.6	-1.4332	0.207018	-6.92304	4.42046e-12	1.76087e-10	>2 fold change
FBgn0266219	lncRNA:CR44914	5.0807	-1.43366	0.431337	-3.32376	0.000888115	0.00703226	>2 fold change
FBgn0039167	CG17786	47.1701	-1.43551	0.293944	-4.88362	1.04154e-06	1.77714e-05	>2 fold change
FBgn0030183	Ypel	195.972	-1.44162	0.2745	-5.2518	1.50622e-07	3.06482e-06	>2 fold change
FBgn0085612	CR41320	7.12389	-1.44226	0.437315	-3.29799	0.000973787	0.00760597	>2 fold change
FBgn0250757	CG42235	43.7911	-1.44307	0.416119	-3.46794	0.000524462	0.00447798	>2 fold change
FBgn0034706	CG11275	894.867	-1.44401	0.171232	-8.43305	3.36771e-17	2.50931e-15	>2 fold change
FBgn0038630	CG14305	7.24264	-1.45455	0.438394	-3.31792	0.000906917	0.00716471	>2 fold change
FBgn0052364	tut	113.475	-1.46012	0.227987	-6.40443	1.50937e-10	5.01043e-09	>2 fold change
FBgn0265089	eIF4E3	265.935	-1.4762	0.217096	-6.79977	1.04789e-11	4.0048e-10	>2 fold change
FBgn0037448	CG15186	141.931	-1.47741	0.226771	-6.51499	7.26952e-11	2.52652e-09	>2 fold change
FBgn0035094	CG9380	68.3126	-1.47813	0.270447	-5.4655	4.61614e-08	1.06144e-06	>2 fold change
FBgn0003961	Uro	18.1971	-1.47888	0.424219	-3.48612	0.000490084	0.00424753	>2 fold change
FBgn0051100	CG31100	345.103	-1.48274	0.217097	-6.82984	8.50116e-12	3.28532e-10	>2 fold change
FBgn0037007	BNIP3	1803.91	-1.48932	0.222463	-6.69466	2.16178e-11	8.05378e-10	>2 fold change
FBgn0051755	SoYb	48.4201	-1.48959	0.302101	-4.93078	8.19026e-07	1.43774e-05	>2 fold change
FBgn0259878	Fs	66.498	-1.4927	0.332689	-4.48678	7.2308e-06	0.000101339	>2 fold change
FBgn0263743	CG43668	84.0889	-1.49535	0.352437	-4.24289	2.20662e-05	0.000277691	>2 fold change
FBgn0030520	Pdcd4	5303.62	-1.49579	0.19754	-7.57209	3.67257e-14	1.92105e-12	>2 fold change
FBgn0266912	lncRNA:CR45372	6.79651	-1.49745	0.435502	-3.43844	0.00058508	0.00490662	>2 fold change
FBgn0033799	GLaz	40.6342	-1.49921	0.319607	-4.69079	2.72146e-06	4.26417e-05	>2 fold change
FBgn0265580	lncRNA:CR44407	110.978	-1.50067	0.31553	-4.75604	1.97424e-06	3.17998e-05	>2 fold change
FBgn0086367	t	364.568	-1.52136	0.282048	-5.39397	6.89186e-08	1.49642e-06	>2 fold change
FBgn0005616	msl-2	327.813	-1.52299	0.255002	-5.97246	2.33699e-09	6.57723e-08	>2 fold change
FBgn0040588	CG13841	13.0555	-1.53108	0.423359	-3.61651	0.0002986	0.00275142	>2 fold change
FBgn0032901	sky	192.629	-1.54127	0.218408	-7.05683	1.70345e-12	7.29036e-11	>2 fold change
FBgn0038395	CG10407	91.6584	-1.5427	0.26173	-5.89426	3.76365e-09	1.02042e-07	>2 fold change
FBgn0033541	CG12934	7.27088	-1.54433	0.438309	-3.52339	0.000426067	0.00376195	>2 fold change
FBgn0033302	Cyp6a14	57.1994	-1.54524	0.351203	-4.39984	1.08329e-05	0.000144956	>2 fold change
FBgn0262880	CG43235	12.5108	-1.55143	0.432577	-3.58649	0.000335161	0.00305569	>2 fold change
FBgn0030594	fiz	44.2871	-1.55205	0.305693	-5.07715	3.83141e-07	7.25446e-06	>2 fold change
FBgn0265962	lncRNA:CR44749	6.91888	-1.55286	0.438398	-3.54212	0.000396921	0.00354695	>2 fold change
FBgn0032981	CG3635	48.4446	-1.55857	0.337779	-4.61419	3.94638e-06	5.9408e-05	>2 fold change
FBgn0032077	CG9515	103.565	-1.56228	0.232105	-6.7309	1.68616e-11	6.3504e-10	>2 fold change
FBgn0031939	CG13796	75.9024	-1.56338	0.264695	-5.90633	3.49804e-09	9.50897e-08	>2 fold change
FBgn0051956	Pgant4	21.7352	-1.5659	0.41389	-3.78337	0.000154718	0.00155423	>2 fold change
FBgn0036992	Hpd	6158.25	-1.58251	0.220163	-7.18791	6.57914e-13	2.89958e-11	>2 fold change
FBgn0039178	CG6356	61.2511	-1.59122	0.278251	-5.71864	1.07378e-08	2.68628e-07	>2 fold change
FBgn0033355	CG13748	381.366	-1.5944	0.430595	-3.70279	0.000213242	0.0020583	>2 fold change
FBgn0032400	CG6770	18142.5	-1.60964	0.332671	-4.83852	1.30813e-06	2.20297e-05	>2 fold change
FBgn0038076	Cyp313a4	167.304	-1.61429	0.329052	-4.9059	9.30016e-07	1.61343e-05	>2 fold change
FBgn0034935	Orcokinin	53.3038	-1.62343	0.369708	-4.39112	1.12769e-05	0.000150315	>2 fold change
FBgn0030097	CG12115	77.7986	-1.62999	0.25826	-6.31146	2.76419e-10	8.89089e-09	>2 fold change
FBgn0038140	PK2-R1	15.5969	-1.63401	0.421819	-3.87371	0.00010719	0.00112936	>2 fold change
FBgn0260780	wisp	13.2669	-1.65582	0.422427	-3.91979	8.86273e-05	0.000955164	>2 fold change
FBgn0035538	DopEcR	390.433	-1.66838	0.264197	-6.31491	2.70316e-10	8.72168e-09	>2 fold change
FBgn0032130	brwl	616.23	-1.6763	0.239005	-7.01369	2.32115e-12	9.77244e-11	>2 fold change
FBgn0039180	CG5715	18.3554	-1.67758	0.43638	-3.84431	0.000120891	0.00125503	>2 fold change
FBgn0029824	CG3726	186.759	-1.68027	0.343504	-4.89157	1.00034e-06	1.71816e-05	>2 fold change
FBgn0038720	CG6231	1840.15	-1.6868	0.229101	-7.36267	1.80265e-13	8.76528e-12	>2 fold change
FBgn0025885	Inos	8467.63	-1.71281	0.155655	-11.0039	3.66074e-28	6.1152e-26	>2 fold change
FBgn0038240	CG14851	21.5854	-1.73518	0.433858	-3.99941	6.35e-05	0.000712535	>2 fold change
FBgn0035040	CG4741	8.73579	-1.73615	0.435979	-3.98218	6.82851e-05	0.000754943	>2 fold change
FBgn0038242	CG14852	186.146	-1.74037	0.433806	-4.01185	6.02448e-05	0.000680296	>2 fold change
FBgn0037164	CG11438	579.85	-1.7794	0.140335	-12.6797	7.66514e-37	2.26823e-34	>2 fold change
FBgn0040256	Ugt35C1	145.166	-1.78935	0.36144	-4.95063	7.39737e-07	1.31414e-05	>2 fold change
FBgn0030484	GstT4	2869.2	-1.79506	0.246448	-7.28371	3.24774e-13	1.50164e-11	>2 fold change
FBgn0266689	lncRNA:CR45179	7.85977	-1.79732	0.438386	-4.09986	4.13393e-05	0.000487089	>2 fold change
FBgn0033438	Mmp2	467.371	-1.80443	0.245371	-7.3539	1.92513e-13	9.27375e-12	>2 fold change
FBgn0052266	CG32266	249.961	-1.8056	0.239911	-7.52613	5.22644e-14	2.69305e-12	>2 fold change
FBgn0038874	ETHR	236.47	-1.85203	0.229346	-8.07527	6.73266e-16	4.46988e-14	>2 fold change
FBgn0051445	CG31445	12.0696	-1.8675	0.437122	-4.27226	1.93506e-05	0.000246511	>2 fold change
FBgn0034098	krimp	26.6254	-1.87162	0.371549	-5.03733	4.72064e-07	8.74626e-06	>2 fold change
FBgn0038647	CG14302	9.18236	-1.87541	0.437503	-4.28663	1.81404e-05	0.000233391	>2 fold change
FBgn0032399	CG6785	26.7834	-1.89229	0.380471	-4.97354	6.57418e-07	1.19245e-05	>2 fold change
FBgn0259101	CG42249	33.5592	-1.91169	0.384748	-4.96868	6.7409e-07	1.21842e-05	>2 fold change
FBgn0286827	lncRNA:CR43334	25.2771	-1.92083	0.359847	-5.33792	9.40208e-08	1.98325e-06	>2 fold change
FBgn0003082	phr	151.931	-1.94773	0.193622	-10.0594	8.35094e-24	1.06779e-21	>2 fold change
FBgn0051324	Cipc	436.857	-1.96112	0.218058	-8.99357	2.39332e-19	2.17436e-17	>2 fold change
FBgn0038849	CG7079	11.5656	-1.97898	0.433988	-4.56	5.11542e-06	7.42023e-05	>2 fold change
FBgn0039109	CG10365	1061.63	-1.98708	0.214931	-9.24523	2.3474e-20	2.29359e-18	>2 fold change
FBgn0038646	CG7715	35.775	-1.98774	0.432892	-4.59177	4.39493e-06	6.52125e-05	>2 fold change
FBgn0267913	asRNA:CR46194	123.498	-1.99628	0.256744	-7.77539	7.52131e-15	4.37631e-13	>2 fold change
FBgn0066101	LpR1	1044.77	-2.03212	0.197486	-10.2899	7.82188e-25	1.09475e-22	>2 fold change
FBgn0267792	rgr	427.391	-2.03823	0.176045	-11.5779	5.33671e-31	1.04287e-28	>2 fold change
FBgn0259741	CG42395	18.4792	-2.05838	0.405053	-5.08176	3.73954e-07	7.09348e-06	>2 fold change
FBgn0038095	Cyp304a1	279.302	-2.14119	0.433374	-4.94073	7.78313e-07	1.37092e-05	>2 fold change
FBgn0036837	CG18135	1605.21	-2.18889	0.198872	-11.0065	3.55443e-28	6.03495e-26	>2 fold change
FBgn0040602	CG14545	12.2407	-2.19081	0.433159	-5.05773	4.24268e-07	7.93168e-06	>2 fold change
FBgn0266316	asRNA:CR44981	86.6042	-2.19204	0.254353	-8.61812	6.80604e-18	5.2215e-16	>2 fold change
FBgn0053509	CG33509	37.8187	-2.20801	0.360305	-6.12817	8.88933e-10	2.62298e-08	>2 fold change
FBgn0038241	CG8087	122.027	-2.21087	0.391322	-5.64974	1.60687e-08	3.94369e-07	>2 fold change
FBgn0023197	Jon74E	17.5928	-2.31627	0.412761	-5.61164	2.00412e-08	4.8497e-07	>2 fold change
FBgn0085792	CR41509	10.5651	-2.42724	0.437642	-5.54618	2.91985e-08	6.87293e-07	>2 fold change
FBgn0038126	CG8483	1249.4	-2.52699	0.188239	-13.4243	4.354e-41	1.50315e-38	>2 fold change
FBgn0052237	CG32237	200.672	-2.52902	0.322703	-7.83701	4.61406e-15	2.77836e-13	>2 fold change
FBgn0037870	CG18577	11.5514	-2.53446	0.436783	-5.80256	6.53102e-09	1.70812e-07	>2 fold change
FBgn0051907	Mst27D	121.642	-2.64916	0.269196	-9.84101	7.49532e-23	8.82149e-21	>2 fold change
FBgn0013683	mt:ND4L	14.1742	-2.74274	0.434643	-6.31032	2.78458e-10	8.92875e-09	>2 fold change
FBgn0037165	CG11437	87.0571	-2.774	0.273491	-10.1429	3.5622e-24	4.79139e-22	>2 fold change
FBgn0051821	CG31821	59.8329	-2.83737	0.33133	-8.56358	1.09416e-17	8.2717e-16	>2 fold change
FBgn0039048	CG17111	529.398	-2.95549	0.168935	-17.4949	1.56785e-68	1.08254e-65	>2 fold change
FBgn0259821	CG42402	136.433	-3.08597	0.231809	-13.3126	1.95661e-40	6.53696e-38	>2 fold change
FBgn0000473	Cyp6a2	251.433	-3.17835	0.195086	-16.2921	1.12355e-59	5.81831e-57	>2 fold change
FBgn0085285	CG34256	29.9277	-3.37494	0.405628	-8.32027	8.77651e-17	6.40129e-15	>2 fold change
FBgn0036836	CG11619	118.534	-3.61263	0.332761	-10.8565	1.85644e-27	2.86972e-25	>2 fold change
FBgn0036880	Cpr76Bc	47.1192	-3.77744	0.385675	-9.79435	1.19059e-22	1.35505e-20	>2 fold change
FBgn0015035	Cyp4e3	1388.58	-3.93782	0.253059	-15.5609	1.34214e-54	6.31843e-52	>2 fold change
FBgn0036652	CG13032	47.5128	-4.21154	0.385904	-10.9134	9.94179e-28	1.58411e-25	>2 fold change
FBgn0261723	Dbx	53.3293	-4.30471	0.37493	-11.4814	1.6368e-30	3.13933e-28	>2 fold change
[truncated: 5 more rows]
