# Supplementary material for: Modeling exercise using optogenetically contractible Drosophila larvae
Source: BMC Genomics. 2022 Aug 30;23:623. doi: 10.1186/s12864-022-08845-6 (PMC9425970; doi:10.1186/s12864-022-08845-6)
Supplement: Supplementary file 3 — Additional file 3: Supplementary Table 2. Identification of upregulated genes within the multiple GO terms related to morphogenesis. List of all upregulated genes of at least 1.5 fold change within the multiple GO terms that are related to morphogenesis. [file 12864_2022_8845_MOESM3_ESM.xlsx]

## Sheet: DE_morphogenesis
FBgn	gene	GO terms	Comment
FBgn0003975	vg	epithelial tube morphogenesis;imaginal disc morphogenesis;metamorphosis;tube morphogenesis;	>1.5 fold change
FBgn0053542	upd3	epithelial tube morphogenesis;imaginal disc morphogenesis;metamorphosis;tube morphogenesis;	>1.5 fold change
FBgn0003943	Ubi-p63E	metamorphosis;	>2 fold change
FBgn0263118	tx	epithelial tube morphogenesis;imaginal disc morphogenesis;metamorphosis;tube morphogenesis;	>1.5 fold change
FBgn0026319	Traf4	epithelial tube morphogenesis;imaginal disc morphogenesis;metamorphosis;tube morphogenesis;	>1.5 fold change
FBgn0003557	Su(dx)	epithelial tube morphogenesis;imaginal disc morphogenesis;metamorphosis;tube morphogenesis;	>1.5 fold change
FBgn0033051	Strica	metamorphosis;	>2 fold change
FBgn0028984	Spn88Ea	epithelial tube morphogenesis;imaginal disc morphogenesis;metamorphosis;tube morphogenesis;	>1.5 fold change
FBgn0005672	spi	epithelial tube morphogenesis;imaginal disc morphogenesis;metamorphosis;tube morphogenesis;	>1.5 fold change
FBgn0033033	scaf	epithelial tube morphogenesis;imaginal disc morphogenesis;metamorphosis;tube morphogenesis;	>2 fold change
FBgn0004635	rho	epithelial tube morphogenesis;imaginal disc morphogenesis;metamorphosis;tube morphogenesis;	>2 fold change
FBgn0014011	Rac2	tube morphogenesis;	>1.5 fold change
FBgn0243512	puc	epithelial tube morphogenesis;imaginal disc morphogenesis;metamorphosis;tube morphogenesis;	>2 fold change
FBgn0004368	Ptp4E	epithelial tube morphogenesis;tube morphogenesis;	>1.5 fold change
FBgn0000489	Pka-C3	epithelial tube morphogenesis;imaginal disc morphogenesis;metamorphosis;tube morphogenesis;	>1.5 fold change
FBgn0035089	Phk-3	metamorphosis;	>1.5 fold change
FBgn0041342	Pcyt1	epithelial tube morphogenesis;imaginal disc morphogenesis;metamorphosis;tube morphogenesis;	>1.5 fold change
FBgn0002932	neur	epithelial tube morphogenesis;imaginal disc morphogenesis;metamorphosis;tube morphogenesis;	>1.5 fold change
FBgn0010246	Myo61F	epithelial tube morphogenesis;imaginal disc morphogenesis;metamorphosis;tube morphogenesis;	>2 fold change
FBgn0086347	Myo31DF	epithelial tube morphogenesis;imaginal disc morphogenesis;metamorphosis;tube morphogenesis;	>2 fold change
FBgn0262656	Myc	epithelial tube morphogenesis;imaginal disc morphogenesis;metamorphosis;tube morphogenesis;	>2 fold change
FBgn0030766	mthl1	epithelial tube morphogenesis;imaginal disc morphogenesis;metamorphosis;tube morphogenesis;	>1.5 fold change
FBgn0052296	Mrtf	epithelial tube morphogenesis;imaginal disc morphogenesis;metamorphosis;tube morphogenesis;	>1.5 fold change
FBgn0031885	Mnn1	epithelial tube morphogenesis;imaginal disc morphogenesis;metamorphosis;tube morphogenesis;	>2 fold change
FBgn0033438	Mmp2	epithelial tube morphogenesis;imaginal disc morphogenesis;metamorphosis;tube morphogenesis;	>2 fold change
FBgn0035049	Mmp1	epithelial tube morphogenesis;imaginal disc morphogenesis;metamorphosis;tube morphogenesis;	>2 fold change
FBgn0261983	l(2)gd1	epithelial tube morphogenesis;imaginal disc morphogenesis;metamorphosis;tube morphogenesis;	>2 fold change
FBgn0001325	Kr	epithelial tube morphogenesis;tube morphogenesis;	>2 fold change
FBgn0001291	Jra	epithelial tube morphogenesis;imaginal disc morphogenesis;metamorphosis;tube morphogenesis;	>2 fold change
FBgn0283680	IP3K2	metamorphosis;	>1.5 fold change
FBgn0001250	if	epithelial tube morphogenesis;imaginal disc morphogenesis;metamorphosis;tube morphogenesis;	>1.5 fold change
FBgn0001168	h	tube morphogenesis;	>2 fold change
FBgn0050115	GEFmeso	epithelial tube morphogenesis;imaginal disc morphogenesis;metamorphosis;tube morphogenesis;	>1.5 fold change
FBgn0040319	Gclc	epithelial tube morphogenesis;imaginal disc morphogenesis;metamorphosis;tube morphogenesis;	>2 fold change
FBgn0000719	fog	epithelial tube morphogenesis;imaginal disc morphogenesis;metamorphosis;tube morphogenesis;	>1.5 fold change
FBgn0286782	flz	tube morphogenesis;	>1.5 fold change
FBgn0000659	fkh	epithelial tube morphogenesis;metamorphosis;tube morphogenesis;	>1.5 fold change
FBgn0266084	Fhos	epithelial tube morphogenesis;imaginal disc morphogenesis;metamorphosis;tube morphogenesis;	>2 fold change
FBgn0000567	Eip74EF	metamorphosis;	>1.5 fold change
FBgn0026404	Dronc	metamorphosis;	>1.5 fold change
FBgn0052666	Drak	epithelial tube morphogenesis;imaginal disc morphogenesis;metamorphosis;tube morphogenesis;	>1.5 fold change
FBgn0011274	Dif	metamorphosis;	>1.5 fold change
FBgn0010316	dap	epithelial tube morphogenesis;imaginal disc morphogenesis;metamorphosis;tube morphogenesis;	>1.5 fold change
FBgn0033753	Cyp301a1	epithelial tube morphogenesis;imaginal disc morphogenesis;metamorphosis;tube morphogenesis;	>1.5 fold change
FBgn0010383	Cyp18a1	epithelial tube morphogenesis;imaginal disc morphogenesis;metamorphosis;tube morphogenesis;	>1.5 fold change
FBgn0000395	cv-2	epithelial tube morphogenesis;imaginal disc morphogenesis;metamorphosis;tube morphogenesis;	>2 fold change
FBgn0036365	cmb	epithelial tube morphogenesis;imaginal disc morphogenesis;metamorphosis;tube morphogenesis;	>2 fold change
FBgn0000308	chic	epithelial tube morphogenesis;imaginal disc morphogenesis;metamorphosis;tube morphogenesis;	>1.5 fold change
FBgn0263706	CG43658	epithelial tube morphogenesis;imaginal disc morphogenesis;metamorphosis;tube morphogenesis;	>1.5 fold change
FBgn0043364	cbt	epithelial tube morphogenesis;imaginal disc morphogenesis;metamorphosis;tube morphogenesis;	>2 fold change
FBgn0011723	byn	epithelial tube morphogenesis;tube morphogenesis;	>2 fold change
FBgn0285896	btl	epithelial tube morphogenesis;tube morphogenesis;	>2 fold change
FBgn0024250	brk	epithelial tube morphogenesis;imaginal disc morphogenesis;metamorphosis;tube morphogenesis;	>1.5 fold change
FBgn0000163	baz	epithelial tube morphogenesis;tube morphogenesis;	>1.5 fold change
FBgn0025525	bab2	epithelial tube morphogenesis;imaginal disc morphogenesis;metamorphosis;tube morphogenesis;	>1.5 fold change
FBgn0260945	Atg1	metamorphosis;	>2 fold change
FBgn0035407	Asciz	metamorphosis;	>1.5 fold change
